# Supplementary material for: Mal-Lys: prediction of lysine malonylation sites in proteins integrated sequence-based features with mRMR feature selection
Source: Sci Rep. 2016 Dec 2;6:38318. doi: 10.1038/srep38318 (PMC5133563; doi:10.1038/srep38318)
Supplement: Supplementary Dataset [file srep38318-s1.xls]

## Sheet: Sheet1
The positive dataset contains 458 malonyllysine peptides while the negative dataset contains 3974 non-malonyllysine peptides.
Positive dataset
AC	Position	Fragments
Q64442	78	AAGTVTKVGELVKHLK
Q922D8	313	YNKLNLKTPVPSDIAI
Q9QXF8	238	GSPGFSKFRLSYYPHC
P30115	211	KPFDDAKCVESAKKIF
Q64442	63	IGDFVVKKPMVLGHEA
Q5XJF6	91	MDIEALKKLNKNKKLV
O35490	232	QTVKLMKEGLEAARLK
P00329	340	ADFMAKKFPLDPLITH
E0CXN5	249	YGGRNRKVAEAFARTG
J3QNG0	112	AQREGAKYVSHGATGK
D3YYI5	255	RLEKPAKYDDIKKVVK
P40142	232	KAFGQAKHQPTAIIAK
Q920E5	57	YNALGGKYNRGLTVVQ
P60710	291	CDVDIRKDLYANTVLS
P19157	128	ALPGHLKPFETLLSQN
P54869	427	FSFRVSKDASPGSPLE
B0QZL1	89	NVVEQEKIDKLMIEMD
Q8QZT1	187	LTDVYNKIHMGNCAEN
Q8QZT1	335	AVPKVLKYAGLKKEDI
P16858	105	VFTTMEKAGAHLKGGA
O70250	100	GLTGLNKAETAAKHGE
Q64374	239	KRLQTVKLPVDKTTSC
Q9D6Y7	183	YQKVLSKHNFGPITTD
E0CXM2	97	ANERRLKELIGEAAGK
Q8C196	811	FEESFQKALRMCHPSV
D3YUX8	65	HAGGNEKLVKLEPGLK
Q8R0Y6	38	IPDKDGKADPLGLEAE
D3YZQ9	118	PKIVSSKDYCVTANSK
Q9CPU0	140	DVYSACKRFEELGVKF
P12710	57	TITYGPKVVRNEFTLG
F8VPN4	1318	RVKRHGKVVAVSYDEW
Q9QXF8	159	EHRLALKNIASMVRPG
Q3UT49	210	YLLEKIKEHKESLDVT
P52760	60	EAKQALKNLGEILKAA
P24549	329	SVERAKKYVLGNPLTP
Q3V117	968	KMKKEGKLIMGIGHRV
P52196	14	RALVSTKWLAESIRSG
P19096	1826	KCTVFPKAQVEDAFRY
Q8C196	1486	SRTVDSKSLFHYRQYS
D3YZV3	141	AFEKVLKSHGQDYLVG
Q3UT49	393	MPFSTGKRICAGEGLA
J3QMG3	15	DLGKAAKDVFNKGYGF
Q9ET01	78	QQHYYDKCPKRVYYLS
Q9CPY7	221	FAEIIEKNLKSASSKT
P05201	290	VLSQMEKIVRITWSNP
B1ARR7	71	AVEHINKTIAPALVSK
Q8BP40	316	PTTAPSKTRKMYLYAT
Q3UEJ6	506	IKKDPKKFFVPRTVII
G3X9Y6	273	VLAQSYKENEIKENIQ
D3YZT5	122	SPNTGKKSGKIKSAYK
F2Z459	180	SREAQDKVAVLSQNRA
P24549	362	DLIESGKKEGAKLECG
P19157	103	VEDLRGKYVTLIYTNY
P63017	246	HFIAEFKRKHKKDISE
P97494	492	FRKDICKGGNAVVDGC
E0CZH6	4	XXXMVVKEDGHMVTAR
Q80ZV3	113	SVKLADKVNSSWQKKG
Q8R0Y6	845	FTRDINKALYVSDKLQ
F6SAC3	371	ELQAAGKSPEDLEKLL
Q9D0F9	16	QAYPDQKPGTSGLRKR
F8VPN3	44	ALSTGEKGFGYKGSSF
O35215	33	TATILDKPEDRVSVTI
G3UWG1	28	EKGGKHKTGPNLHGLF
Q8VCH0	198	FGVSRQKQDAFALASQ
G3UW86	101	TILQLEKDLRTQVELM
Q91Y97	121	PLAGTNKETTIQGLDG
O08997	60	TLNKTGKAVSYLGPKX
P19096	786	TIIPLMKRDHKDNLEF
Q8QZT1	199	CAENTAKKMNISRQEQ
P19096	70	FFGVHPKQAHTMDPQL
Q8JZR0	344	DDMKALKPTVFPTVPR
Q3UEJ6	466	EKEYKVKINPSSMFDV
P54869	83	NNVEAGKYTVGLGQTR
F6SC55	59	SLLNVKKFLQPGSQRK
P62301	27	SVPTWLKLTSDDVKEQ
Q8QZT1	121	PCTTVNKVCASGMKAI
P16015	126	LVHWNPKYNTFGEALK
F6VBB8	213	QVNSEDKGALAKLMEA
D3Z492	245	TDVQEFKSSFKLVISQ
P12710	46	EIVHEGKKIKLTITYG
Q9D819	228	STHDYWKALVTKKTDG
Q9D8N0	434	KAVNQGKIFKXXXXXX
Q9D8N0	212	EVKLCEKMAQFDAKKF
H7BXC3	112	KLRGWLKSNVNDGVAQ
P21981	648	PAGDLVKARVDLFPTD
D3Z3F7	123	ETPEGQKAVRALCAVY
Q80ZV3	47	RLVAVSKTKPADMVIE
F6SAC3	169	LSTNTAKVKEFGIDPQ
P12710	96	KMVTTFKGIKSVTELN
J3QNG0	239	VKVTNIKDGTTRTTSL
Q3V117	978	GIGHRVKSINNPDMRV
Q8C196	228	AVDCGIKNNVIRLLVK
P12710	84	KVKAVVKLEGDNKMVT
A2AE89	162	TIPEKMKLYSEFLGKR
B1AU25	104	GLSPEEKQRRAIASAT
Q91X83	48	VLDAHLKQDPNAKVAC
F6WHQ7	175	KISAYMKSSRYIATPI
P52792	296	EKIIGGKYMGELVRLV
Q9DBM2	189	AQTVIGKPIEPRRILN
P05784	240	KSQDLSKIMADIRAQY
P16858	213	ASTGAAKAVGKVIPEL
Q8VCR2	70	VLWDINKRGVEETADK
O35490	349	IRARARKEYWQNLRIA
Q9QXF8	196	GKNIYYKSDLTKDITT
F8VPN4	334	EPKEHLKIIQDPEYRR
B1ARR7	81	PALVSKKVNVVEQEKI
D3Z1U3	88	PWVEQDKFGKVKFAVL
A2AL20	117	NIAGHLKDAQLFIQKK
P42669	86	AKGRFLKIAEVGAGGN
E9PVL9	52	IRNKNVKYVDLGGSYV
G3UY72	92	YEETIGKAKKAWNIWA
Q91ZJ5	438	LGSSFTKVQDYLRRFE
Q61176	17	IGAPFSKGQPRGGVEK
P19157	191	SARPKIKAFLSSPEHV
P67778	208	KAEQQKKAAIISAEGD
P15532	124	HGSDSVKSAEKEISLW
Q64374	244	VKLPVDKTTSCCFGGK
F8WIT2	370	NPDADAKALRKAMKGI
Q8C196	119	DELGLNKYMESDGIKV
J3QMG3	64	NLETKYKVCNYGLTFT
Q922Q8	73	LDLSKNKLQQLPADFG
F6YS63	32	TDEPSEKDALQPGRDL
D3Z041	512	EGEVCVKGANVFKGYL
B1AXW4	27	MPDGQFKDISLSEYKG
Q61176	75	NPRSVGKANEELAGVV
Q78PY7	414	KKLIGKKVNVTVDYIR
D3Z4U1	154	FAGPYDKGEYSPSVQK
A2A974	458	ARNCIGKQFAMNELKV
B1AXW3	127	GDNPFPKNADGTVRYD
Q9DCD0	59	VGAQSLKDMVSKLKKP
E9PVP0	275	PKWVVNKSSQFLAPKA
P06801	492	SQQVSDKHLQEGRLYP
P00329	40	AHEVRIKMVATGVCRS
Q3U367	334	FINEVVKQTQKIKLGD
P16460	228	VLEIEFKKGVPVKVTN
Q5SXR6	1447	NYFSKVKQLPLVKPYL
P40936	14	GGEDYEKEFTPKDYLT
Q9EP89	241	KALKMVKGTPPPSDQE
Q9JLF6	558	ERRAVEKAAAHGSKPN
P00329	234	DKFAKAKELGATECIN
Q8BWT1	270	SEDAVKKHNFTPLARV
A2ANX6	38	VLPTLKKDAVSVFYVS
E9PVP0	283	SQFLAPKAMKKMYKAC
Q8R0Y6	660	VGKHIMKSCALSNVKK
H7BXC3	93	WAIGTGKTATPQQAQE
Q5XJF6	106	VKKLAKKYDAFLASES
E9Q800	203	TVEGALKERRKAVDEA
Q9WV68	64	VGRSLQKVTTAAKKLV
Q9D8E6	14	ISVYSEKGESSGKNVT
Q9WVL0	57	QTLNPMKQVPALKIDG
P07901	408	EMLQQSKILKVIRKNL
P62852	66	KEVPNYKLITPAVVSE
P30115	138	YFPAFEKVLKSHGQDY
Q64433	40	PEKSQGKVLQATVVAV
P16015	64	TILNNGKTCRVVFDDT
Q9EQ20	117	LIKENLKEIARLITLE
P16015	57	YDPGSAKTILNNGKTC
Q8BMS1	406	GQQQVFKGLNDKVKKK
D3Z3X5	196	VEAAVGKDLFREAHEV
Q9EQ20	287	QANMGAKNHGVVMPDA
Q9QUH0	28	TCPYCRKTQEILSQLP
Q64442	339	EAFETAKKGVGLKVMI
J3QMG3	110	FVPNTGKKSGKLKASY
Q9WVL0	177	ANAERFKVDLSPYPTI
P24270	449	VRTFYTKVLNEEERKR
Q61176	89	VVAEVQKNGRVSVVLG
H3BJZ9	226	TMQGLAKLKPAFKDGG
Q3U2G2	53	SIGAAAKSQVISNAKN
Q8R0Y6	290	DRMLLVKNIQLEDGKM
P09411	75	GVPMPDKYSLEPVAAE
O88451	64	AACLTEKGAEQLRNKT
P55096	529	VIYPDGKEDQKKRGIS
P40142	319	DKIATRKAYGLALAKL
O35488	442	IGYAGGKTQTEKKKLR
Q8BWT1	137	NVRFGTKFGLDLKLED
P16015	39	LHTKDIKHDPSLQPWS
P12710	36	QKGKDIKGVSEIVHEG
Q8BWT1	211	PIEVKTKKGKQTMQVD
P60710	50	MVGMGQKDSYVGDEAQ
D3YU60	55	DCAGFGKGENAKKFVR
P07724	588	CCKAADKDTCFSTEGP
J3QMG3	20	AKDVFNKGYGFGMVKI
D3Z1U3	93	DKFGKVKFAVLQTYGD
E9Q1H3	87	VRQASLKDYEETIGKA
Q91X83	374	KKPIYQKTACYGHFGR
P55096	533	DGKEDQKKRGISDQVL
P11983	400	DALCVVKRVLELKSVV
Q3UEJ6	319	IYEINQKHLDRIVALF
F7BP55	25	GPPGAGKGTQAPKLAE
Q91ZJ5	127	MGCKGPKSLIGVRNEN
Q8BWT1	241	LPSVFKKDGTVTAGNA
O35490	40	EKRGYVKAGPWTPEAA
P51881	199	GIYDTAKGMLPDPKNT
P47738	377	KILGYIKSGQQEGAKL
P01942	8	VLSGEDKSNIKAAWGK
P30115	84	KYNLYGKDMKERAIID
G3UWG1	40	HGLFGRKTGQAAGFSY
P99028	83	DHCVAHKLFKNLKXXX
F8VPN4	511	LWAHMKKYTEITATHF
Q62446	170	FKVGVGKVIRGWDEAL
Q8C196	1291	GESIDEKRLPTLEQPI
D3YVY3	81	TITPDEKRVEEFKLKQ
F7BP55	59	SGSELGKKLKATMDAG
P28271	621	KIETVNKSWNALAAPS
P16015	36	PIELHTKDIKHDPSLQ
Q64374	198	IVYKMEKDEQIPDGMC
P26443	84	ASIVEDKLVEDLKTRE
B1ATQ3	107	LLKANVKIFKSQGTAL
Q8K4Z3	142	YPKRPNKPLFTGLVTQ
O35129	262	AAQNISKTIATSQNRI
D3Z4X1	97	PISDSPKPPPQRVTLT
D3YV43	108	AESLRYKLLGGLAVRR
P08228	123	TMVVHEKQDDLGKGGN
P26443	503	ISGASEKDIVHSGLAY
B1AU25	290	DFRALEKISREVKSIT
E9PZF0	100	TNPADSKPGTIRGDFC
Q61176	26	PRGGVEKGPAALRKAG
P14115	94	VNAAKNKTGVAPIIDV
P52760	13	KVISTTKAPAAIGPYS
Q9DBM2	344	ITSTLEKEASKSGQAS
D3YZQ9	261	LGTDADKEQWKEVHKQ
Q3U367	327	QKEIADKFINEVVKQT
G3UXX3	52	SMLRQLKEELGAQQPD
Q64459	493	EKPIVLKVVPRDAVIT
Q8BMS1	728	DLYGAQKVVDRLRKYE
P50247	226	GYGDVGKGCAQALRGF
P55096	286	AFYNGNKREKQTIHSV
Q8R0Y6	174	LFPEGIKGMVQAVRLI
F6VSP9	20	CLLRLYKASPDLVPMG
Q8C196	1356	MLSTGFKIPQKGILIG
Q99JY9	254	DGSKWIKQYTGVNAIS
Q8QZT1	171	TPYGGVKLEDLIVKDG
A2AE89	31	DSSYDEKRYTMGDAPD
P48962	92	ALNFAFKDKYKQIFLG
Q9EP89	346	ERASGYKYLDYMQKIF
O09173	98	PNQLRWKPFEIPKASE
Q8QZT1	75	IQGAIEKAGIPKEEVK
J3QNG0	58	LKLGAKKVFIEDVSKE
F2Z456	103	KFPAGGKMSQYLENMK
Q8BH00	344	VRSYVLKAQTEGARIL
Q91V76	215	VQKGKVKAHIMPAEFS
Q8R0Y6	48	LGLEAEKDGVPVFKFP
Q99J08	11	VGDLSPKQEEALAKFR
P19157	121	GKNDYVKALPGHLKPF
Q8R0Y6	35	VFTIPDKDGKADPLGL
P97872	398	VFKGLKKLPSQSEMMA
Q8QZT1	178	LEDLIVKDGLTDVYNK
D3YU60	42	FQRITNKVFANPEDCA
Q8R0Y6	479	ENGLWGKINARDRGRL
Q8VC30	525	VLTKAVKSAEAAAEAT
Q3UT49	382	GNGNFKKSDYFMPFST
P10854	109	LPGELAKHAVSEGTKA
Q9R1P1	77	LNLYELKEGRQIKPYT
P40936	219	SGVYLEKEVVEKAIQD
A2AE89	170	YSEFLGKRPWFAGDKV
Q91ZJ5	69	HRFLQEKGPSVDWGKI
Q4LDG0	416	LRANVWKNFQQRFGPI
Q91WS0	55	IQKDNPKVVHAFDMED
P56656	270	IDYYLIKQKQANHIQQ
Q05421	87	HGYKAVKEVLLNHKNE
P00329	105	GECRICKHPESNFCSR
P51881	96	AFKDKYKQIFLGGVDK
E9Q133	184	RGVMINKDVTHPRMRR
E9Q800	372	FDSAVAKALEHHRSEI
F6YJC6	68	PPVSHWKPEAVYYEDG
Q8VDG5	46	ITSGGTKVPLEARAVR
Q9CXW4	38	RLTRAAKVLEQLTGQT
P58710	303	SYECRFKQHVQDWAIP
P05202	296	AFTVVCKDAEEAKRVE
Q9DBM2	329	AVESDPKQLDTAKKII
B1ATQ3	110	ANVKIFKSQGTALEKY
B1ARR7	60	KTRFMGKGVSQAVEHI
P09041	30	DFNVPMKNNQITNNQR
P61358	93	VDIPLDKTVVNKDVFR
Q8R0Y6	229	WIRGNDKVPGAWTEAC
D3Z3P8	108	KDAGLAKSIGVSNFNR
B1AXW4	16	YPAPNFKATAVMPDGQ
P99027	25	SAKDIKKILDSVGIEA
P24549	412	QQIMKFKSVDDVIKRA
Q9D8N0	277	AAEPKAKDPFAHLPKS
P12710	31	PEDLIQKGKDIKGVSE
P62204	22	AFSLFDKDGDGTITTK
P07901	411	QQSKILKVIRKNLVKK
P28271	2	XXXXXMKNPFAHLAEP
P16460	215	KTQDPAKAPNSPDVLE
P63038	389	SEYEKEKLNERLAKLS
P54869	350	EETYTNKDVDKALLKA
P62754	211	EAAEYAKLLAKRMKEA
H7BWY3	70	RVLAIHKQHLSPVDTA
Q9DBM2	278	AEKSANKWSTPSGASW
P60710	328	PSTMKIKIIAPPERKY
E0CXM2	51	YSRGLEKAGLLTKAEM
Q3UEJ6	696	YVKCQEKVSQLYMNQK
G3X982	1104	ACQILMKRLEPIIKQN
P32020	443	FKEIEKKLEEEGEQFV
P50247	186	VNDSVTKSKFDNLYGC
P05202	404	FSVYMTKDGRISVAGV
G3UYY1	414	KLAGDEKIQSAVATLR
Q99KR3	283	TTTPVKKWKAVLXXXX
Q8BW75	363	KEERLRKLCELYAKVL
P35700	185	PGSDTIKPDVNKSKEY
J3QMG3	227	GIAAKYKLDCRTSLSA
D3Z041	208	DKPEKAKLLLEGVENK
E0CY88	53	DARELSKTYIIGELHP
Q9EQ20	113	RYQQLIKENLKEIARL
Q8JZR0	104	KPNQPYKWISYKQVSD
Q8VCN5	325	GALQHAKAFLKNLKLF
Q8R0Y6	876	APFGGFKQSGFGKDLG
D6RHN2	52	TVDVDPKSPQYSQVIH
Q8C196	1479	FAEAVQKSRTVDSKSL
Q9EQ20	87	AAVESCKRAFPAWADT
P97807	63	LKVPTDKYYGAQTVRS
Q9DBM2	530	VGWKVRKGQGLTGPSL
P61358	27	RKAVIVKNIDDGTSDR
E9PXV4	163	VLKAKLKDAVIQNTRD
D3YZ68	219	GWKVTRKDGSASGTTL
P40142	260	KEAWHGKPLPKNMAEQ
A2AUR3	90	LLYFKAKGGGALVENT
Q9DBM2	336	QLDTAKKIITSTLEKE
Q9CPU0	148	FEELGVKFVKKPDDGK
J3QNG0	53	ARKKALKLGAKKVFIE
P62082	74	QLKSFQKIQVRLVREL
P28474	107	KFCLNPKTNLCQKIRV
D3YWR7	43	GGNAKSKSLFKNCDMM
B1AU25	588	IARKIIKDGEQHEDLN
Q8C196	892	NMDKTLKGLNSDSVTE
P24549	22	LKIQHTKIFINNEWHN
P01942	17	IKAAWGKIGGHGAEYG
P55096	298	IHSVFRKLVEHLHNFI
P28271	396	ESCLGAKQGFKGFQVA
O35490	98	EKISGQKVNEAACDIA
P16460	165	DLMEYAKQHGIPIPVT
B1ATI0	296	RLQSLLKGQKIAFGGE
Q8VCW8	182	VFPKQFKTQQYYDILK
E9PWK1	425	AAFEEPKLLAQDIRKF
G3UWE1	276	KHRSYLKEFRDYPPLR
P21981	589	LENPEIKIRVLGEPKQ
O88451	224	LSHSIEKLWDQTSSEV
Q8BH59	406	APEKAIKLTVNDFVRD
P62702	233	VIGKGNKPWISLPRGK
Q8R0Y6	620	LKAGIPKGVVNILPGS
G3UWG1	87	MIFAGIKKKGERADLI
Q8C196	935	RELRLKKNIHPWVKQI
P10126	439	VAVGVIKAVDKKAAGA
D3Z6F5	489	SEQSDAKLKEIVTNFL
Q64442	64	GDFVVKKPMVLGHEAA
Q9D8N0	147	LLDTHLKTRTFLVGER
H7BXC3	74	VIADNVKDWSKVVLAY
Q9EP89	288	AKPGKKKNDFEQGELY
P24270	237	YCKFHYKTDQGIKNLP
Q61176	41	GLLEKLKETEYDVRDH
Q8R0Y6	735	EEVGKMKIGNPLDRDT
P63017	601	QQKELEKVCNPIITKL
F6YS63	96	LATTGDKDILDIVPTE
P42669	249	MRVSEVKPTYRNSITV
Q8C196	55	VLEDGTKMKGYSFGHP
A2A974	66	FGHKILKDQDLQDILT
O35129	216	AQFLVEKAKQEQRQKI
Q9ET01	29	ENVAELKKGFNRHLHF
O35490	241	LEAARLKAYLMSQPLA
P60710	326	LAPSTMKIKIIAPPER
Q9D819	199	YKVPDGKPENEFAFNA
Q8QZT1	84	IPKEEVKEVYMGNVIQ
E9Q133	343	LLRGASKEILSEVERN
E9Q800	274	AAQSEAKVVSQYHELV
Q91Y97	13	ALTPEQKKELSEIAQR
P10126	255	PLQDVYKIGGIGTVPV
P35700	168	AFQFTDKHGEVCPAGW
O35490	283	TRWDIQKYAREAYNLG
P09411	323	GTESSKKYAEAVGRAK
F6ZHD8	212	ISSHEGKIASYKHFTS
B1AU25	383	KLKDGRKVETDHIVTA
Q8VCN5	140	VDCSKTKLLEAAITPQ
D3YZ68	172	RYEEIVKEVSTYIKKI
Q9DBM2	579	GWYQYDKPLGRIHKPD
Q8R0Y6	129	LIHGDKKGGFTIFWAD
Q9QXX4	177	DNAKTGKVSAIDFRDI
Q8VCH0	209	ALASQQKAASAQSRGC
Q9QXF8	201	YKSDLTKDITTSVLTV
Q99L04	6	XMVAPMKGQVCVVTGA
Q3UT49	339	CDIKFRKYLIPKGTTV
D3Z4U1	112	TTLPEVKDRCFATQVY
Q8C196	44	LLSVKAKTAHIVLEDG
P70245	221	QSVLDSKVMKIKSKHN
P62908	230	SEQKGGKPEPPAMPQP
D3Z563	27	PGLLDLKGKAKWDSWN
P97872	486	KWAGARKTILTTEDRV
Q91X83	89	VVRDTIKHIGYDDSAK
P70694	301	VLDDLNKNIRYISGSS
Q8BWT1	171	AENLAAKYNISREDCD
P62852	98	LSKGLIKLVSKHRAQV
Q8C196	915	EIGFSDKQISKCLGLT
Q8C196	919	SDKQISKCLGLTEAQT
Q8R0Y6	882	KQSGFGKDLGEAALNE
Q8R0Y6	21	VYCQLRKEGHEVVGVF
Q8JZU2	97	LYGSIPKAAVRFGMFE
P38060	48	DGLQNEKSIVPTPVKI
P54869	354	TNKDVDKALLKASLDM
Q91Y97	322	GKAANKKATQEAFMKR
Q3UPL0	791	LCKAQGKPVSGQESSQ
D6REG4	60	SDRVDKKLLDAAGANL
P58252	512	RVAVEAKNPADLPKLV
Q91Y97	317	LAAWGGKAANKKATQE
P37040	273	KSYENQKPPFDAKNPF
P54869	310	FCKMVQKSLARLMFND
G3UWG1	9	DVEKGKKIFVQKYAQC
B1AXW3	34	QVKAAIKHALSAGYRH
P51881	105	FLGGVDKRTQFWRYFA
Q9DD20	155	SVQSPRKVLQEVQRVL
P56480	133	DSGAPIKIPVGPETLG
Q8R0Y6	757	HEAHLRKLVEYCQRGV
Q91Y97	14	LTPEQKKELSEIAQRI
Q91V64	285	EIQNLIKASAPESGLL
Q93092	286	QTSDSEKIHLDEKAFR
Q8CHT0	98	KFCYADKALLNRAIDA
Q91XE8	122	ALQSIEKERGLGTEVP
P00329	227	IAVDINKDKFAKAKEL
Q91Y97	243	GHACTKKYTPEQVAMA
Q8R0Y6	767	YCQRGVKEGATLVCGG
Q91ZJ5	291	KTRADVKGGTLTQYEG
F8VPN3	108	TEWLDGKHVVFGKVKE
B1AXW4	93	WINTPKKQGGLGPMNI
E0CZH6	63	LFGLDIKGRDCGDEVA
P06801	337	IWLVDSKGLIVKGRAS
Q3UEJ6	330	IVALFPKDISRMRRMS
P10639	94	EFSGANKEKLEASITE
Q8R0Y6	205	TYEGIQKKETAMINWD
P40142	314	SYKVGDKIATRKAYGL
P12710	90	KLEGDNKMVTTFKGIK
Q3UEJ6	639	KKGYEAKEYYEALPEL
A8DUK4	96	SELHCDKLHVDPENFR
P55096	260	MTIMEQKYEGEYRYVN
H3BKL5	261	QGLAKLKPAFKDGGST
O35490	93	GNYVAEKISGQKVNEA
Q99J08	230	WKEVLLKHISPDQLPV
F2Z459	194	RAEHAQKAGHFDKEIV
P07758	292	SKELISKFLLNRRRRL
D3YXP9	107	GRAADLKYIEACARRI
D3YVY3	58	TNDQVTKDAAEAIKKY
H3BJZ9	302	TLLNELKRRGRRAYGV
P16858	261	DIKKVVKQASEGPLKG
Q8R0Y6	298	IQLEDGKMMPASQFFK
P55096	289	NGNKREKQTIHSVFRK
E9PZJ8	573	GDMQLSKSEILRTQML
P08228	92	GNVTAGKDGVANVSIE
B1AU25	239	VRGNMVKLNDGSQITF
Q6P2B2	49	NFRVGKKIGCGNFGEL
Q91ZJ5	91	SIQPYEKIKARGLPDN
Q9DBP5	43	LLRDERKNPDSQYGEL
Q91Y97	108	GIVVGIKLDQGGAPLA
Q9EQ20	364	LITPQAKERVCNLIDS
D3YYI5	195	VDGPSGKLWRDSRGAA
D3Z041	644	DLLKLGKEAGLKPFEQ
A2AIT6	178	TPSVAKKIAAVLTDSF
P62082	90	EKKFSGKHVVFIAQRR
P09041	131	HVEEEGKGKDSSGKKI
Q8CGC7	300	TPAEQMKAEREQRTES
H3BJZ9	205	DDKGDKKTITVSQDEG
Negative dataset
AC	Position	Fragments
Q8CGC7	815	VQTVSTKSSSNTVEST
P55096	50	PLQNNEKEGKKERAVV
Q8CGC7	491	VNMEWDKIWAFNKKVI
Q3U2G2	571	QPPQAKKAKVKTSTVD
A2AIT6	217	KPFLTEKIKDRFICTG
P55264	330	SQLVSDKPLTECIRAG
Q64459	59	YYKGLWKFDMECYKKY
P55264	46	DKDFLDKYSLKPNDQI
P52792	140	LDKHQMKHKKLPLGFT
P62908	10	QISKKRKFVADGIFKA
J3QMG3	162	MSFDTAKSKLSQNNFA
O88451	125	AINEWLKKEDFANILD
P97494	46	RHKDVLKWGDEVEYML
Q8C196	603	SGICPNKETLIDLGTK
D3YZQ9	265	ADKEQWKEVHKQVVDX
E9PVP0	307	KHQPHFKPWLHPEQSP
Q99J08	266	YGGDIPKQYYVRDQVK
Q8VCW8	576	KAFCKGKISHFKIPRY
Q5SXR6	1520	IAAYLFKGNNRWKQSV
P32020	211	SLEEVMKSKPVFDFLT
D3YZ68	41	DKRTIEKFEKEAAEMG
Q9CPY7	356	VRARNGKTIQVDNTDA
P58710	82	LQVDKEKKQVTVEAGI
F8VPN4	330	VTKSEPKEHLKIIQDP
Q99KR3	91	GIVDICKNINNDTTYC
O09173	353	KGHYEAKQGGFLPGGG
Q91ZJ5	473	GKNVSLKGTVIIIANH
Q9DCD0	253	GKELLPKIRDSAGQKG
F2Z459	124	GMENMSKAPHLTHLRT
Q920E5	121	QICWYQKPGIGLDAIN
Q3V117	498	LFSRHTKAIVWGMQTR
Q3UT49	360	SVLHDSKEFPNPEMFD
P97872	65	VVINTSKEMMCFSDYP
A2AIT6	248	LGNMAVKSSPWRIFVR
Q64433	8	AGQAFRKFLPLFDRVL
A2ANX6	189	LCNTPQKPNDRDHKVK
D3YUM8	77	LNLYMLKEGRHIKPFT
Q91V76	22	LAEVLQKGLTDNFADV
Q62446	110	LDEGPPKYTKSILKKG
E9PWK1	219	SRLGFQKFYIQGGDWG
Q91V64	84	QYVDLPKGFAVSERCK
P63017	415	VMTVLIKRNTTIPTKQ
Q3UEJ6	416	ADLIAEKIGEDYVKDL
Q9CPY7	455	DVNNLGKYRSAGACTA
F8VPN4	415	LAGHGPKLGPVTRKYP
P40142	16	QKLQALKDTANRLRIS
P05202	185	YRYYDPKTCGFDFSGA
Q9CPY7	229	LKSASSKTKVHIRPKS
Q5SXR6	457	LLEKWLKEDKLECSEE
Q80ZV3	120	VNSSWQKKGPTEPLKV
Q9D8E6	269	LYGTWRKAASLKSNYN
Q6P2B2	48	PNFRVGKKIGCGNFGE
G3X982	200	KNSVCTKLYEKKEFQP
P97872	344	FLEDSVKVVKNKVSLY
B1ARR7	89	NVVEQEKIDKLMIEMD
P63038	481	PAMTIAKNAGVEGSLI
P07724	305	LQTCCDKPLLKKAHCL
F8VPN4	1024	LLDVAWKQMSSFVQNG
O88451	234	QTSSEVKEVYDKNFLD
O09173	160	FLIVPQKGKLLIYTEF
Q9QXF8	123	NWLTLDKDVLSGDGFD
Q922Q8	138	LDEKQCKQCANKVLQH
A2ANX6	198	DRDHKVKKALGNGLRG
P58710	405	AHNCTRKDFEKMYPAF
Q5SXR6	1396	WKEGQFKDIITKVANV
Q8R0Y6	561	NLTLTKKEPVGVCGIV
Q922Q8	216	KREQEKKPKKEANQAP
P00329	324	AIFGGFKSKDSVPKLV
P62984	113	AVNCRKKKCGHTNNLR
E0CXM2	297	LPSTYNKDLQEDKEAV
P05202	279	LCQSYAKNMGLYGERV
Q8BP40	343	LGIFDQKWPPFAVDLT
Q9D6Y7	27	MGDSASKVISAEEALP
P62852	20	KSAKKDKDPVNKSGGK
P62301	76	KILRILKSKGLAPDLP
Q3U2G2	614	MQDKLEKERNDAKNAV
P63017	597	EFEHQQKELEKVCNPI
O70250	228	QNLKPTKPMRFLGDEE
P58252	61	RFTDTRKDEQERCITI
Q922D8	370	KHQPDGKYVVVTGITP
P07901	658	EADKNDKSVKDLVILL
G3X982	1009	IAIIPMKFSVGFPKTF
G3X9Y6	183	LNKPGLKYKPVCNQVE
H7BWY3	481	SRQPLPKTEVNQIHED
F8WIT2	40	KGFGSDKESILELITS
G3X982	1000	QQRFWKKRGIAIIPMK
D3Z1U3	133	KDTLLPKLPRCNLEII
F8VPN3	49	EKGFGYKGSSFHRIIP
D3Z3F7	212	GGSCFQKDVLNLVYLC
A2AQN4	159	RKQGIQKGDRVAIYMP
Q64459	166	LRQKAKKGKPVTMKDV
P62754	93	RRTGERKRKSVRGCIV
Q91ZJ5	468	GDVTFGKNVSLKGTVI
P37040	487	KSGRVNKGVATSWLRT
Q99J08	255	DGNPKCKSKINYGGDI
P00329	232	NKDKFAKAKELGATEC
J3QNG0	155	EFYNRFKGRNDLMEYA
P01942	12	EDKSNIKAAWGKIGGH
A2ANX6	320	LRDVFKKGDIYFNSGD
P19096	2123	TQRDLVKAVAHILGIR
P07901	153	KVTVITKHNDDEQYAW
P21981	30	ADLCQEKLVLRRGQRF
P63038	310	GFGDNRKNQLKDMAIA
E9Q800	190	SEIAGEKKSAQWRTVE
Q8BMS1	625	LKQMVSKGFLGRKSGK
Q61176	191	GEHYIIKTLGIKYFSM
Q9D819	260	CDPDAAKAIVDALPPP
P62082	37	EMNSDLKAQLRELNIT
J3QNG0	4	XXXMSSKGSVVLAYSG
D3YUX8	103	VGSLSVKCLSTPCHTS
Q9DD20	50	TARSYKKMESKKRELF
F8VPN3	101	SCPCTAKTEWLDGKHV
Q9DCD0	308	QKLKGPKVVQLEGSKK
P62301	100	KAVAVRKHLERNRKDK
Q9WVL0	152	LQSTAGKYCVGDEVSM
H3BJZ9	201	TTVLDDKGDKKTITVS
P06801	342	SKGLIVKGRASLTEEK
F8VPN4	151	SRLRVAKESGYNMIHF
E9Q509	282	GIKIISKIENHEGVKK
Q91WS0	42	AKENRTKAMVNLQIQK
P21981	173	IYQGSVKFIKSVPWNF
P26443	352	KELEDFKLQHGSILGF
Q8JZR0	128	LLHKGYKSSQDQFVGI
Q91X83	182	WLRPDSKTQVTVQYMQ
P62754	221	KRMKEAKEKRQEQIAK
E9PZJ8	424	AFIAGAKMILPEGIQR
Q9EQ20	436	TLDEAIKIVNDNPYGN
Q8BMS1	351	GQVLCKKNKFGAPQKN
P16015	135	TFGEALKQPDGIAVVG
Q05421	195	FDYDDKKCLELMSLFN
Q91X83	33	GEGHPDKICDQISDAV
E9PZJ8	1151	KNLTVDKLKDMRKDEI
P62082	111	TRKSRTKNKQKRPRSR
Q6P2B2	178	IGRQGNKKEHVIHIID
B1ATQ3	125	YAKKSVKVIVVGNPAN
Q99L04	220	PLFKKMKPDFSSAESP
D3YU60	85	FFLHQFKTCCYFHNQM
Q8BW75	348	GFILAHKARKLVRLTK
P58710	388	AYETIMKKFGGRPHWA
Q91ZJ5	357	EIIVNPKTLDGGLNVI
P60710	336	IAPPERKYSVWIGGSI
Q4LDG0	557	GDTFRWKGENVSTGEV
P24549	17	APLADLKIQHTKIFIN
Q9WVL0	27	RIALALKGIDYEIVPI
Q99L04	202	VQTEMVKEFMAKEDTP
Q9DBM2	569	AGRFGQKTGKGWYQYD
F6SAC3	398	NSIVFTKLTPFILGAL
Q8JZU2	255	QGLEAHKYRNTLDCGL
Q9DBM2	586	PLGRIHKPDPWLSEFL
J3QNG0	355	VQVSVFKGQVYILGRE
Q91X83	235	KAVVPAKYLDEDTVYH
E9PVP0	287	APKAMKKMYKACIKYP
J3QMG3	62	SGNLETKYKVCNYGLT
O35490	7	MAPVAGKKAKKGILER
Q8CHT0	357	SRLYVPKSLWPQIKGR
G3UW86	473	TPRTPSKRPGQTPKKS
Q5SXR6	1539	KKDSLYKDAMQYASES
P40142	609	KMFGIDKDAIVQAVKG
Q91ZJ5	60	DLDGFRKLFHRFLQEK
P40142	538	LDPFTIKPLDRKLILD
E0CXM2	261	SSLMPQKKNPDSLELI
J3QNG0	308	MDREVRKIKQGLGLKF
Q9EP89	153	ENRVPCKPETVMRIAS
G3UW86	178	EEFVNIKKQIILCMEE
Q3UEJ6	101	HGNPWEKARPEFMLPV
Q91Y97	330	TQEAFMKRAMANCQAA
A6ZI44	254	DGDHDLKRCQYVTEKV
Q8JZU2	149	METIKVKFIHDQTSSN
P56480	212	GGAGVGKTVLIMELIN
E0CZH6	141	RLKKKVKMEYFRPNIV
Q8CGC7	632	YEHLITKPVLGKDEDF
E9PZJ8	533	IKKNEFKIVYVAPMKA
P52196	175	LENLQSKRFQLVDSRA
P07724	88	SAANCDKSLHTLFGDK
P10854	121	GTKAVTKYTSSKXXXX
H3BJZ9	79	LQDVRLKPEQLGDISV
F8VPN4	1415	LGPLGMKTLDPDDMVY
E9Q800	207	ALKERRKAVDEAADAL
P62754	14	PATGCQKLIEVDDERK
Q9CXW4	118	HIDLGIKYDPSIGIYG
Q91V76	76	PLVNKKKVYDLNEIAK
Q9R1P1	41	VTTDFQKIFPMGDRLY
Q8C196	350	TLPAGWKPLFVNVNDQ
P62301	42	QIYKLAKKGLTPSQIG
Q9D819	57	PRWSNAKMEIATKDPL
P21981	630	EGAGLTKEQKSVEVSD
Q05421	428	KYSDYFKAFSAGKRVC
P06801	536	YPEPQNKEEFVSSQMY
Q99L04	106	ILNTTNKSFWEVPASI
O88451	311	LYWSSVKPAQALXXXX
Q9CPU0	44	RIKDPKKSLDFYTRVL
P58252	594	NVLCLSKSPNKHNRLY
Q9WV68	71	VTTAAKKLVAATGKRC
G3X982	945	CRLPPEKVRELNMYRT
P28474	120	IRVTQGKGLMPDGTSR
Q8VCN5	270	RMEKHFKNGMAVARFL
Q3U2G2	789	PIISKPKPKVEPPKEE
H3BJZ9	265	AVYCVEKLGIPAEKVN
Q9EP89	299	QGELYLKEKFENSIES
P61358	98	DKTVVNKDVFRDPALK
F6ZHD8	143	PHGSKLKVVITSKSGE
Q922Q8	108	VSFAQLKNLKWLDLKD
Q9DCD0	119	CRDLKAKGILFVGSGV
Q922D8	21	QIRDRLKNQVTRMQEQ
Q64374	106	NRFNDGKVDPAGRYFA
Q8QZT1	260	KRVDFSKVPKLKTVFQ
P35700	192	PDVNKSKEYFSKQKXX
P62702	254	IAEERDKRLAAKQSSG
G3UW86	296	IKQVIEKIRVELAQFW
P07724	229	KCSSMQKFGERAFKAW
E9PZF0	26	LVGEIIKRFEQKGFRL
Q91V76	43	DCPDLTKEPFTFPVRG
P37040	555	WLREQGKEVGETLLYY
P28271	785	SRDWAAKGPFLLGIKA
Q8R0Y6	539	FAGWCDKIQGATIPIN
A2A974	63	HWLFGHKILKDQDLQD
B1ATI0	447	PPNSESKVSWAKFFLL
P55096	120	IIGRSSKDFKRYLFNF
Q8BMS1	493	VSKRPEKVIGMHYFSP
P09041	350	EWDAFAKGTKALMDEV
Q9D0F9	27	GLRKRVKVFQSNANYA
Q3UEJ6	199	DNFFEGKELRLKQEYF
E9Q133	15	VLSQNTKRESGRKVQS
P97807	308	FVTAPNKFEALAAHDA
Q91ZJ5	319	AHVDEFKSVSKFKIFN
Q9EQ20	41	SSVPTVKLFIDGKFVE
F6SAC3	414	IAMYEHKIFVQGIMWD
Q8C196	908	ETLRKAKEIGFSDKQI
F8VPN4	787	TIERNTKPYKKDENSI
Q9CPU0	96	AWTFSRKATLELTHNW
P07901	568	QEEKKTKFENLCKIMK
Q8CGC7	528	DAQEEMKEVARHPKNP
Q9EP89	515	SEAVNNKVPPRGIIVS
E9Q800	647	VAQDWLKEARMTLETK
P08228	71	FNPHSKKHGGPADEER
Q8CGC7	497	KIWAFNKKVIDPVAPR
P63017	493	NVSAVDKSTGKENKIT
Q8CHT0	317	AGECGGKNFHFVHSSA
P10126	444	IKAVDKKAAGAGKVTK
E0CXN5	266	SIEQLEKEMLNGQKLQ
P24270	468	NIAGHLKDAQLFIQKK
Q5SXR6	1134	AIDSYIKADDPSSYME
P11983	33	SIANIVKSSFGPVGLD
P10854	47	YVYKVLKQVHPDTGIS
P26443	397	SNAPRVKAKIIAEGAN
P38060	111	VLTPNMKGFEEAVAAG
Q64459	165	YLRQKAKKGKPVTMKD
Q9CPY7	45	GIYAKDKDDDLPQFTS
O88451	86	VILDVTKTESIVAATQ
Q64459	67	DMECYKKYGKTWGLFD
Q91V76	256	LPVFVSKDPGLDLRLE
Q8VCW8	402	INKMNMKELVVVYGTT
G3X982	421	FVPRSSKWEFVSAFRQ
P07901	415	ILKVIRKNLVKKCLEL
P37040	358	DEESNKKHPFPCPTTY
A2AQN4	227	EKLVNLKELADESLEK
F8WIT2	299	FRTKYEKSLYSMIKND
F6SAC3	317	LIHQGTKMIPCDFLIP
Q8K4Z3	263	VPPALEKKYQLNLPSY
Q8BWT1	332	QFLSVQKALDLDPSKT
Q8K4Z3	264	PPALEKKYQLNLPSYP
Q8JZR0	662	TPTLKAKRVELAKFFQ
Q922D8	157	GCLELIKEAGVQIAGR
Q8VCW8	581	GKISHFKIPRYIVFVE
Q8JZR0	287	NMAAFLKFLEPIFQPT
E9PVP0	224	IMNYSVKHPKYPPRKD
Q5SXR6	1213	DRCYDEKMYDAAKLLY
Q922D8	657	ADRIALKLVGPEGFVV
P63017	357	QDFFNGKELNKSINPD
G3UWG1	101	LIAYLKKATNEXXXXX
P05201	346	ARLEALKTPGTWSHIT
Q5SXR6	193	LYSVDRKVSQPIEGHA
Q8VCW8	169	LEYVLRKVGCKGIVFP
G3UW86	427	FVVNGQKFMEYVTEQW
B1ATI0	145	LSENTAKILAELLPQY
A2AQN4	120	EKKLGDKVAFYWEGNE
Q9D8N0	241	KGSREEKQKPQAERKE
P63017	220	DGIFEVKSTAGDTHLG
Q9JLF6	629	VSGPTFKEAKKEVTLA
Q91V64	272	LQLVADKDHPKFKEIQ
H7BWY3	289	TDCCQAKERYIEQFKD
Q64459	29	YRYGTRKHELFKKQGI
Q3V117	995	ILKDFVKQHFPATPLL
Q9D819	70	DPLNPIKQDVKKGKLR
Q91V64	181	VKLVLPKTKFSMVLPE
Q91X83	304	AARWVAKSLVKAGLCR
P62702	10	GPKKHLKRVAAPKHWM
Q9D8E6	316	HRRVLKKNPLKNLRIM
G3UWE1	268	QMTIWAKGKHRSYLKE
A2AQN4	90	FDVTKGKIFTEWMKGA
A2ANX6	404	NYEFNGKKLFQHIAEY
Q9DBM2	67	ADIHGFKSPTGLTLGS
Q8R0Y6	852	ALYVSDKLQAGTVFVN
Q922D8	488	SVNGIRKFSDIQIRRL
P24549	490	YEYTELKTVAMKISQK
E9PWK1	334	DGGLERKFSLEDLLTN
Q9EQ20	47	KLFIDGKFVESKSDKW
Q9D0F9	360	ETPTGWKFFGNLMDAS
E9Q1H3	139	VSLEMGKILVEGIGED
P14115	127	PVIVKAKFFSRRAEEK
E9PZJ8	312	LQDSCKKILGENSKPN
Q9R1P1	83	KEGRQIKPYTLMSMVA
P07901	100	TGIGMTKADLINNLGT
P97494	588	ANHPDYKQDSVITDEI
P08228	10	KAVCVLKGDGPVQGTI
P10126	244	PTRPTDKPLRLPLQDV
Q3UPL0	787	LRDRLCKAQGKPVSGQ
Q9QUH0	14	CKIQSGKVVVFIKPTC
Q8VCR2	153	GHFWIIKALLPSMLRR
P37040	357	LDEESNKKHPFPCPTT
Q8JZR0	496	EGEICIKGNNVFKGYL
P58252	42	TDSLVCKAGIIASARA
Q9D8E6	195	MRAGKGKMRNRRRIQR
P19096	673	QEGVFAKEVRTGGLAF
Q3U367	125	ETINNGKSIFEARLDV
P19096	298	AHGTGTKVGDPQELNG
P40142	456	DGVATEKAVELAANTK
A2ANX6	280	ANGYCIKVPKGEVGLL
Q64459	55	TVLNYYKGLWKFDMEC
D3YZQ9	35	PVSKDSKSKMATLKDQ
Q5SXR6	1419	QFYLEFKPLLLNDLLM
Q93092	230	YKKFGYKTIVMGASFR
E0CZH6	80	WFTNYLKTQAYRLVQF
Q8VCN5	287	TNPRVEKVVYPGLPSH
P63038	218	EIIEGMKFDRGYISPY
Q5SXR6	575	FLLDALKNNRPSEGPL
E9PWK1	43	GSKPSAKEDESIRPFK
G3UWG1	56	TDANKNKGITWGEDTL
Q3UEJ6	669	NQPDLFKDIINMLFYH
Q78PY7	389	IQDKNKKLRPLYDIPY
P21981	265	DILRRWKEHGCQQVKY
B1ATQ3	118	QGTALEKYAKKSVKVI
D3YWR7	18	VTADVGKLLGDQKVDA
Q9DBP5	160	TYLESTKPIIDLYEEM
P97494	471	KVDENMKVAQKRDAVL
D3Z041	629	EELCRNKDINKAILDD
D3Z492	333	RAFAMEKREEERYQAE
P97872	186	PVEFTGKRVIVIGIGN
A2AQN4	222	AFYRGEKLVNLKELAD
Q93092	142	KDRILIKLSSTWEGIQ
Q8K4Z3	240	SLTAPKKSATHFTGRY
F8VPN4	996	AMFFYLKQIPRYLIPC
B1ATI0	85	ASARPAKKNLLTMMDE
P62754	160	RQYVVRKPLNKEGKKP
Q8VC30	413	THSRAAKAIQGWLKEG
Q3UPL0	384	SIVLPLKKPPKWIRRP
Q5SXR6	692	CVQVASKYHEQLSTQS
P62082	107	LPKPTRKSRTKNKQKR
Q922Q8	14	GGNLRDKLDGNELDLS
Q9DD20	105	PNPNFEKFLTKSMAEN
E9PZJ8	873	IITTHDKLSHYLSLLT
Q8R0Y6	437	VDAEGAKTYSTINPTD
Q3U2G2	437	VLTFYRKEPFTLEAYY
B1ATI0	51	IAADLSKSELNAYSHE
Q9CPU0	40	QTMLRIKDPKKSLDFY
Q9DBP5	73	ITISLLKREMDQTMAA
Q3UEJ6	743	MEPSDLKISLSNESSN
Q8JZR0	75	YYFSDAKTLYENFQRG
Q920E5	297	GQKDPEKVARVKALYE
P52760	78	DFNNVVKTTVLLADMN
Q9CXW4	8	AQDQGEKENPMRELRI
P40936	40	AEQEIVKFSLQNLYQT
E9PWK1	159	SFYEFYKIIPLLTDPK
P55096	144	LVNNFLKYGLNELKLC
P07724	65	SYDEHAKLVQEVTDFA
P70245	209	LVLDAIKHLTSAQSVL
H3BKL5	366	PGLHGSKAGCHATQXX
A2AQN4	555	FETTYFKKFPGYYVTG
P21981	74	SEEAGTKARFSLSDNV
F8VPN4	1399	TAEKAWKALEIAEKKL
P05202	107	GLAEFCKASAELALGE
A2ALT5	8	SDKLPYKVADIGLAAW
D3Z1U3	70	CDHIVQKARERGAKIV
P58252	400	LMMYISKMVPTSDKGR
P30115	182	DNFPLLKALRSRVSNL
Q9QXF8	97	MLKYALKERWNRRKEP
Q8CGC7	129	CVWATLKGSAAWQEHL
Q91WS0	32	LGYLAYKKFYAKENRT
P56656	48	FLQIDIKNVSQSLTNF
P00329	326	FGGFKSKDSVPKLVAD
F6ZHD8	631	FNFHPSKSYTDYRVGT
Q9DD20	131	AYGENMKQLADSSMDV
G3UW86	228	LKQLEMKKSQNEAECE
P00186	206	GAMCFGKNFPRKSEEM
Q8CHT0	436	PCIIESKDPQEPIMKE
Q8BH59	661	LYLPKFKSPSVAVAQP
D3Z041	491	MPCNYVKLVDVEEMNY
B0QZL1	162	GSHAGNKLAMQEFMIL
Q3UPL0	502	KEDLGQKIALALNKVD
Q8CGC7	1156	VVRWEFKHPQPFLRTR
F8WIT2	354	VSRVELKGTVCAANDF
D3YZ68	146	AYTLGVKQLIVGVNKM
Q64459	257	KFVDRMKESRLDSKQK
A2ANX6	254	ANYLQRKVARYELIKY
E9PZJ8	1421	DMKSIAKADLIVTTPE
Q8CGC7	318	RKNSVEKNLQMWEEMK
Q8C196	970	GQEHDIKFDEHGIMVL
Q05421	51	IFQLDLKDIPKSLTKL
Q922Q8	196	REKAEEKERRRKEYDA
P16858	160	CLAPLAKVIHDNFGIV
P62908	141	EVVVSGKLRGQRAKSM
P14115	77	PTVNLDKLWTLVSEQT
Q3V117	561	NMADAMKKHPEVDVLI
Q64459	289	KDKVSHKALSDMEITA
B1AXW3	23	IGLGTWKSEPGQVKAA
Q93092	115	ARLSFDKDAMVARARR
P11983	43	GPVGLDKMLVDDIGDV
Q8CGC7	602	LENKDYKKTTKITWLA
P16858	3	XXXXMVKVGVNGFGRI
P16858	25	AAICSGKVEIVAINDP
P16858	53	YDSTHGKFNGTVKAEN
P16858	59	KFNGTVKAENGKLVIN
P16858	64	VKAENGKLVINGKPIT
P16858	70	KLVINGKPITIFQERD
P16858	84	RDPTNIKWGEAGAEYV
P16858	111	KAGAHLKGGAKRVIIS
P16858	115	HLKGGAKRVIISAPSA
P16858	137	MGVNHEKYDNSLKIVS
P16858	143	KYDNSLKIVSNASCTT
P16858	184	AITATQKTVDGPSGKL
P16858	192	VDGPSGKLWRDGRGAA
P16858	217	AAKAVGKVIPELNGKL
P16858	225	IPELNGKLTGMAFRVP
P16858	249	LTCRLEKPAKYDDIKK
P16858	252	RLEKPAKYDDIKKVVK
P16858	257	AKYDDIKKVVKQASEG
P16858	269	ASEGPLKGILGYTEDQ
P16858	307	LNDNFVKLISWYDNEY
P16858	332	MAYMASKEXXXXXXXX
Q9D8N0	17	ENWRAFKALIAAQYSG
Q9D8N0	52	TPEFLRKFPAGKVPAF
Q9D8N0	57	RKFPAGKVPAFEGDDG
Q9D8N0	125	GIMHHNKQATENAKEE
Q9D8N0	132	QATENAKEEVKRILGL
Q9D8N0	136	NAKEEVKRILGLLDTH
Q9D8N0	173	TLLWLYKQVLEPSFRQ
Q9D8N0	208	AILGEVKLCEKMAQFD
Q9D8N0	219	MAQFDAKKFAESQPKK
Q9D8N0	220	AQFDAKKFAESQPKKD
Q9D8N0	227	FAESQPKKDTPRKEKG
Q9D8N0	228	AESQPKKDTPRKEKGS
Q9D8N0	233	KKDTPRKEKGSREEKQ
Q9D8N0	235	DTPRKEKGSREEKQKP
Q9D8N0	243	SREEKQKPQAERKEEK
Q9D8N0	249	KPQAERKEEKKAAAPA
Q9D8N0	252	AERKEEKKAAAPAPEE
Q9D8N0	253	ERKEEKKAAAPAPEEE
Q9D8N0	275	ALAAEPKAKDPFAHLP
Q9D8N0	285	PFAHLPKSTFVLDEFK
Q9D8N0	294	FVLDEFKRKYSNEDTL
Q9D8N0	296	LDEFKRKYSNEDTLSV
Q9D8N0	316	FWEHFDKDGWSLWYAE
Q9D8N0	351	MFQRLDKLRKNAFASV
Q9D8N0	354	RLDKLRKNAFASVILF
Q9D8N0	401	ESYTWRKLDPGSEETQ
Q9D8N0	428	TFQHVGKAVNQGKIFK
P19096	12	IAGMSGKLPESENLQE
P19096	41	DDDRRWKAGLYGLPKR
P19096	49	GLYGLPKRSGKLKDLS
P19096	53	LPKRSGKLKDLSKFDA
P19096	55	KRSGKLKDLSKFDASF
P19096	59	KLKDLSKFDASFFGVH
P19096	151	SFFFDFKGPSIALDTA
P19096	193	GINLLLKPNTSVQFMK
P19096	202	TSVQFMKLGMLSPDGT
P19096	235	VAVLLTKKSLARRVYA
P19096	236	AVLLTKKSLARRVYAT
P19096	257	TNTDGSKEQGVTFPSG
P19096	326	LLIGSTKSNMGHPEPA
P19096	343	GLAALTKVLLSLEHGV
P19096	489	QQVSTNKRPLWFICSG
P19096	528	RSDEAVKPLGVKVSDL
P19096	533	VKPLGVKVSDLLLSTD
P19096	573	LTSVGLKPDGIIGHSL
P19096	611	WRGQCIKDAHLPPGSM
P19096	631	LSWEECKQRCPAGVVP
P19096	666	EFVEQLKQEGVFAKEV
P19096	699	TLLQALKKVIREPRPR
P19096	700	LLQALKKVIREPRPRS
P19096	772	LLQAVLKRGVKSSCTI
P19096	776	VLKRGVKSSCTIIPLM
P19096	790	LMKRDHKDNLEFFLTN
P19096	802	FLTNLGKVHLTGINVN
P19096	835	LISPHIKWDHSQTWDV
P19096	897	YLCLVWKTLARSLGLS
P19096	927	QATILPKTGTVALEVR
P19096	957	NLIVSGKVYLWEDPNS
P19096	967	WEDPNSKLFDHPEVPT
P19096	993	TQGEVYKELRLRGYDY
P19096	1020	LEGEQGKLLWKDNWVT
P19096	1024	QGKLLWKDNWVTFMDT
P19096	1066	PATHRQKVYRLKEDTQ
P19096	1071	QKVYRLKEDTQVADVT
P19096	1117	LVPTLEKFVFTPHMEA
P19096	1137	ESTALQKELQLCKGLA
P19096	1143	KELQLCKGLARALQTK
P19096	1152	ARALQTKATQQGLKAA
P19096	1159	ATQQGLKAAMLGQEDP
P19096	1220	LNSQALKACVDTALEN
P19096	1234	ENLSTLKMKVAEVLAG
P19096	1236	LSTLKMKVAEVLAGEG
P19096	1276	RHPQALKDVQTKLQQH
P19096	1281	LKDVQTKLQQHDVAQG
P19096	1332	NMVAALKEGGFLLVHT
P19096	1344	LVHTVLKGHALGETLA
P19096	1378	ESLFSRKALHLVGLKR
P19096	1386	LHLVGLKRSFYGTALF
P19096	1405	RAIPQEKPIFLSVEDT
P19096	1423	QWVDSLKSTLATSSSQ
P19096	1455	LVNCLRKEPGGHRIRC
P19096	1491	ELQQVLKHDLVMNVYR
P19096	1516	FQLEQDKPKEQTAHAF
P19096	1518	LEQDKPKEQTAHAFVN
P19096	1545	WVSSPLKHTQPSSSGA
P19096	1575	IMLATGKLSPDAIPGK
P19096	1584	PDAIPGKWASRDCMLG
P19096	1697	TVGSAEKRAYLQARFP
P19096	1732	LLHTGGKGVDLVLNSL
P19096	1745	NSLAEEKLQASVRCLA
P19096	1764	RFLEIGKFDLSNNHPL
P19096	1780	GMAIFLKNVTFHGILL
P19096	1808	EVAALLKAGIRDGVVK
P19096	1817	IRDGVVKPLKCTVFPK
P19096	1820	GVVKPLKCTVFPKAQV
P19096	1840	RYMAQGKHIGKVLVQV
P19096	1844	QGKHIGKVLVQVREEE
P19096	1871	LISAISKTFCPAHKSY
P19096	1878	TFCPAHKSYIITGGLG
P19096	1920	RTGYQAKHIREWRRQG
P19096	1954	LIAEATKLGPVGGVFN
P19096	1986	LFQDVNKPKYNGTLNL
P19096	1988	QDVNKPKYNGTLNLDR
P19096	2107	SFVLAEKKAVAHGDGD
P19096	2108	FVLAEKKAVAHGDGDT
P19096	2180	RQLTLRKLQEMSSKTD
P19096	2187	LQEMSSKTDSATDTTA
P19096	2198	TDTTAPKSRSDTSLKQ
P19096	2206	RSDTSLKQNQLNLSTL
P19096	2256	FHSLAAKLSVPTYGLQ
P19096	2287	YYIDCIKQVQPEGPYR
P19096	2347	TQSYRAKMTPGCEAEA
P19096	2366	ALCFFIKQFLDVEHSK
P19096	2375	LDVEHSKVLEALLPLK
P19096	2399	SVDLITKSHHSLDRRE
P19096	2419	AVSFYHKLRAADQYKP
P19096	2427	RAADQYKPKAKYHGNV
P19096	2429	ADQYKPKAKYHGNVTL
P19096	2442	VTLLRAKTGGTYGEDL
P19096	2464	SQVCDGKVSVHIIEGD
Q8R0Y6	55	DGVPVFKFPRWRARGQ
Q8R0Y6	128	TLIHGDKKGGFTIFWA
Q8R0Y6	150	GDLLLQKECDVLPDDT
Q8R0Y6	206	YEGIQKKETAMINWDQ
Q8R0Y6	241	TEACGQKLTFFNSTLN
Q8R0Y6	274	RPGLVTKAGLILFGND
Q8R0Y6	307	PASQFFKGSASSALEL
Q8R0Y6	349	DSTDFFKSGAASVDVV
Q8R0Y6	365	RLVEEVKELCDGLELE
Q8R0Y6	394	IQLLVRKLRGEDGESE
Q8R0Y6	411	VINYVEKAVKKLTLQM
Q8R0Y6	414	YVEKAVKKLTLQMPYQ
Q8R0Y6	415	VEKAVKKLTLQMPYQL
Q8R0Y6	463	QVSDVDKAVAAAKEAF
Q8R0Y6	469	KAVAAAKEAFENGLWG
Q8R0Y6	520	VYTLALKTHVGMSIQT
Q8R0Y6	560	RNLTLTKKEPVGVCGI
Q8R0Y6	583	LMMLSWKTAACLAAGN
Q8R0Y6	597	GNTVVIKPAQVTPLTA
Q8R0Y6	608	TPLTALKFAELTLKAG
Q8R0Y6	645	DHPDVRKIGFTGSTEV
Q8R0Y6	656	GSTEVGKHIMKSCALS
Q8R0Y6	668	CALSNVKKVSLELGGK
Q8R0Y6	677	SLELGGKSPLIIFADC
Q8R0Y6	690	ADCDLNKAVQMGMSSV
Q8R0Y6	703	SSVFFNKGENCIAAGR
Q8R0Y6	726	HDQFVQKVVEEVGKMK
Q8R0Y6	733	VVEEVGKMKIGNPLDR
Q8R0Y6	802	DHMYIAKEESFGPIMI
Q8R0Y6	865	FVNTYNKTDVAAPFGG
Q8R0Y6	896	NEYLRIKTVTFEYXXX
P12710	6	XMNFSGKYQLQSQENF
P12710	20	NFEPFMKAIGLPEDLI
P12710	33	DLIQKGKDIKGVSEIV
P12710	47	IVHEGKKIKLTITYGP
P12710	49	HEGKKIKLTITYGPKV
P12710	78	ETMTGEKVKAVVKLEG
P12710	80	MTGEKVKAVVKLEGDN
P12710	99	TTFKGIKSVTELNGDT
P12710	121	LGDIVYKRVSKRIXXX
J3QNG0	25	CILVWLKEQGYDVIAY
J3QNG0	41	LANIGQKEDFEEARKK
J3QNG0	49	DFEEARKKALKLGAKK
J3QNG0	50	FEEARKKALKLGAKKV
J3QNG0	66	FIEDVSKEFVEEFIWP
J3QNG0	121	SHGATGKGNDQVRFEL
J3QNG0	140	SLAPQIKVIAPWRMPE
J3QNG0	165	DLMEYAKQHGIPIPVS
J3QNG0	176	PIPVSPKSPWSMDENL
J3QNG0	199	GILENPKNQAPPGLYT
J3QNG0	209	PPGLYTKTQDPAKAPN
J3QNG0	215	KTQDPAKAPNTPDVLE
J3QNG0	228	VLEIEFKKGVPVKVTN
J3QNG0	229	LEIEFKKGVPVKVTNI
J3QNG0	234	KKGVPVKVTNIKDGTT
J3QNG0	260	LNEVAGKHGVGRIDIV
J3QNG0	277	NRFIGMKSRGIYETPA
J3QNG0	310	REVRKIKQGLGLKFAE
J3QNG0	316	KQGLGLKFAELVYTGF
J3QNG0	340	VRHCIQKSQERVEGKV
J3QNG0	348	QERVEGKVQVSVFKGQ
J3QNG0	400	INSLRLKEYHRLQSKV
P16460	58	LKLGAKKVFIEDVSKE
P16460	112	AQREGAKYVSHGATGK
P16460	239	VKVTNIKDGTTRTTSL
P60710	18	NGSGMCKAGFAGDDAP
P60710	61	GDEAQSKRGILTLKYP
P60710	68	RGILTLKYPIEHGIVT
P60710	84	NWDDMEKIWHHTFYNE
P60710	113	EAPLNPKANREKMTQI
P60710	118	PKANREKMTQIMFETF
P60710	191	LTDYLMKILTERGYSF
P60710	213	EIVRDIKEKLCYVALD
P60710	215	VRDIKEKLCYVALDFE
P60710	238	SSSSLEKSYELPDGQV
P60710	284	TFNSIMKCDVDIRKDL
P60710	315	IADRMQKEITALAPST
P60710	359	QQMWISKQEYDESGPS
O35490	8	APVAGKKAKKGILERL
O35490	10	VAGKKAKKGILERLNA
O35490	11	AGKKAKKGILERLNAG
O35490	35	FVFALEKRGYVKAGPW
O35490	82	FYASEDKLENRGNYVA
O35490	132	PSYLSCKSEVEVKKIF
O35490	138	KSEVEVKKIFRQQLEV
O35490	139	SEVEVKKIFRQQLEVF
O35490	150	QLEVFMKKNVDFLIAE
O35490	151	LEVFMKKNVDFLIAEY
O35490	175	WAVEALKASGKPVAAT
O35490	179	ALKASGKPVAATMCIG
O35490	229	VSLQTVKLMKEGLEAA
O35490	258	HTPDCGKQGFIDLPEF
O35490	327	LPPASEKHGSWGSGLD
O35490	340	GLDMHTKPWIRARARK
O35490	377	DAWGVTKGAAELMQQK
O35490	386	AELMQQKEATTEQQLR
O35490	400	LRELFEKQKFKSAQXX
O35490	402	ELFEKQKFKSAQXXXX
Q9QXF8	46	SRTAEYKAWLLGLLRQ
Q9QXF8	90	SVDASDKMLKYALKER
Q9QXF8	93	ASDKMLKYALKERWNR
Q9QXF8	104	ERWNRRKEPSFDNWVI
Q9QXF8	148	AHLPDCKGDQSEHRLA
Q9QXF8	191	GCAPPGKNIYYKSDLT
Q9QXF8	213	VLTVNNKAHMVTLDYT
Q9QXF8	272	SVLGDFKPYKPGQAYV
Q9QXF8	275	GDFKPYKPGQAYVPCY
E0CZH6	45	QIVLPIKLPSSNKIHN
E0CZH6	51	KLPSSNKIHNCRLFGL
E0CZH6	94	QFDTSMKGRTTKKLYP
E0CZH6	99	MKGRTTKKLYPSESYL
E0CZH6	100	KGRTTKKLYPSESYLQ
E0CZH6	137	DLNTRLKKKVKMEYFR
E0CZH6	138	LNTRLKKKVKMEYFRP
E0CZH6	139	NTRLKKKVKMEYFRPN
E0CZH6	173	IGDVEMKRVLSCPRCV
F6YJC6	21	LGLKFNKIVHSSMTRA
F6YJC6	39	TTDIISKHLPGVSRVS
Q8VC30	5	XXMSSKKMVNSVEGCA
Q8VC30	69	HAGFIGKGMLTGVIAG
Q8VC30	109	GTLLIVKNYTGDRLNF
Q8VC30	126	LAMEQAKAEGISVEMV
Q8VC30	147	SAFTVLKKAGRRGLCG
Q8VC30	148	AFTVLKKAGRRGLCGT
Q8VC30	179	GLEEITKRVSVIAKTM
Q8VC30	230	AGVRRIKIAPVDQIVT
Q8VC30	294	LEGRGVKVARALVGTF
Q8VC30	325	VDEPVLKLIDAETTAK
Q8VC30	334	DAETTAKAWPHMAKVS
Q8VC30	348	VSVTGRKRIRAAPTEP
Q8VC30	372	AGGVTSKQMALVLDRI
Q8VC30	420	AIQGWLKEGPSLTSPA
Q8VC30	463	AAAQPLKAKTDLPTWS
Q8VC30	465	AQPLKAKTDLPTWSAA
Q8VC30	484	GLESMQKYGKAAPGDR
Q8VC30	487	SMQKYGKAAPGDRTML
Q8VC30	510	QEFQAWKSPGASLLPV
Q8VC30	522	LLPVLTKAVKSAEAAA
Q8VC30	535	AAAEATKNMEAGAGRA
G3UWG1	6	XMSDVEKGKKIFVQKY
G3UWG1	8	SDVEKGKKIFVQKYAQ
G3UWG1	14	KKIFVQKYAQCHTVEK
G3UWG1	23	QCHTVEKGGKHKTGPN
G3UWG1	54	SYTDANKNKGITWGED
G3UWG1	73	EYLENPKKYIPGTKMI
G3UWG1	74	YLENPKKYIPGTKMIF
G3UWG1	80	KYIPGTKMIFAGIKKK
G3UWG1	88	IFAGIKKKGERADLIA
G3UWG1	89	FAGIKKKGERADLIAY
G3UWG1	100	DLIAYLKKATNEXXXX
Q9D6Y7	47	PIPVTAKHHVSGNRTV
Q9D6Y7	79	FWGAERKFWVLKGVYS
Q9D6Y7	84	RKFWVLKGVYSTQVGF
Q9D6Y7	104	TRNPTYKEVCSEKTGH
Q9D6Y7	110	KEVCSEKTGHAEVVRV
Q9D6Y7	133	SFEELLKVFWENHDPT
Q9D6Y7	174	EAALRSKEEYQKVLSK
Q9D6Y7	179	SKEEYQKVLSKHNFGP
Q9D6Y7	212	HQQYLSKNPDGYCGLG
Q9WVL0	5	XXMQAGKPILYSYFRS
Q9WVL0	40	VPINLIKDGGQQFTEE
Q9WVL0	63	KQVPALKIDGITIVQS
Q9WVL0	95	LPQDPQKRAIVRMISD
Q9WVL0	120	QNLSVLKQVGQENQMQ
Q9WVL0	133	QMQWAQKVITSGFNAL
Q9WVL0	144	GFNALEKILQSTAGKY
Q9WVL0	191	TISHINKELLALEVFQ
P16015	3	XXXXMAKEWGYASHNG
P16015	24	ELYPIAKGDNQSPIEL
P16015	113	HTVDGVKYAAELHLVH
P16015	148	VVGIFLKIGREKGEFQ
P16015	153	LKIGREKGEFQILLDA
P16015	165	LLDALDKIKTKGKEAP
P16015	167	DALDKIKTKGKEAPFT
P16015	169	LDKIKTKGKEAPFTHF
P16015	171	KIKTKGKEAPFTHFDP
P16015	212	IVWLLLKEPMTVSSDQ
P16015	224	SSDQMAKLRSLFSSAE
P16015	251	RPPQPVKGRVVRASFK
B1ATI0	39	MVQEREKEILAAIAAD
B1ATI0	86	SARPAKKNLLTMMDEA
B1ATI0	135	GNAAIVKPSELSENTA
B1ATI0	175	ETTELLKQRFDHILYT
B1ATI0	199	VMEAAAKHLTPVTLEL
B1ATI0	233	RRIAWGKYMNCGQTCI
B1ATI0	260	QNQIVQKIKETVKDFY
B1ATI0	262	QIVQKIKETVKDFYGE
B1ATI0	266	KIKETVKDFYGENIKA
B1ATI0	274	FYGENIKASPDYERII
B1ATI0	289	INLRHFKRLQSLLKGQ
B1ATI0	299	SLLKGQKIAFGGEMDE
B1ATI0	326	DVDPNSKVMQEEIFGP
B1ATI0	343	LPIVSVKNVDEAINFI
B1ATI0	357	FINDREKPLALYVFSR
B1ATI0	369	VFSRNNKLIKRVIDET
B1ATI0	372	RNNKLIKRVIDETSSG
B1ATI0	413	MGAYHGKYSFDTFSHQ
B1ATI0	428	QRPCLLKGLKGESVNK
B1ATI0	431	CLLKGLKGESVNKLRY
B1ATI0	437	KGESVNKLRYPPNSES
B1ATI0	452	SKVSWAKFFLLKQFNK
B1ATI0	457	AKFFLLKQFNKGRLGM
B1ATI0	461	LLKQFNKGRLGMLLFV
B1ATI0	481	VAAVIVKHPVRSRNPD
P40142	6	XMEGYHKPDQQKLQAL
P40142	11	HKPDQQKLQALKDTAN
P40142	59	FHTMRYKALDPRNPHN
P40142	75	DRFVLSKGHAAPILYA
P40142	102	ELLNLRKISSDLDGHP
P40142	114	DGHPVPKQAFTDVATG
P40142	140	GMAYTGKYFDKASYRV
P40142	144	TGKYFDKASYRVYCML
P40142	204	QVDIYQKRCEAFGWHT
P40142	226	SVEELCKAFGQAKHQP
P40142	241	PTAIIAKTFKGRGITG
P40142	244	IIAKTFKGRGITGIED
P40142	254	ITGIEDKEAWHGKPLP
P40142	264	HGKPLPKNMAEQIIQE
P40142	281	YSQVQSKKKILATPPQ
P40142	282	SQVQSKKKILATPPQE
P40142	283	QVQSKKKILATPPQED
P40142	310	PTPPSYKVGDKIATRK
P40142	327	YGLALAKLGHASDRII
P40142	343	ALDGDTKNSTFSELFK
P40142	352	TFSELFKKEHPDRFIE
P40142	353	FSELFKKEHPDRFIEC
P40142	465	ELAANTKGICFIRTSR
P40142	493	FQVGQAKVVLKSKDDQ
P40142	497	QAKVVLKSKDDQVTVI
P40142	499	KVVLKSKDDQVTVIGA
P40142	523	AAAESLKKDKISIRVL
P40142	524	AAESLKKDKISIRVLD
P40142	526	ESLKKDKISIRVLDPF
P40142	543	IKPLDRKLILDSARAT
P40142	597	QVPRSGKPAELLKMFG
P40142	603	KPAELLKMFGIDKDAI
P40142	617	AIVQAVKGLVTKGXXX
P30115	33	GVEFEEKFLKTRDDLA
P30115	36	FEEKFLKTRDDLARLR
P30115	64	VEIDGMKLVQTKAILN
P30115	69	MKLVQTKAILNYIASK
P30115	78	LNYIASKYNLYGKDMK
P30115	87	LYGKDMKERAIIDMYT
P30115	117	HMPPEEKEASLAKIKE
P30115	123	KEASLAKIKEQTRNRY
P30115	125	ASLAKIKEQTRNRYFP
P30115	141	AFEKVLKSHGQDYLVG
P30115	195	SNLPTVKKFLQPGSQR
P30115	196	NLPTVKKFLQPGSQRK
P30115	205	QPGSQRKPFDDAKCVE
P30115	217	KCVESAKKIFSXXXXX
Q9DBM2	86	EIQRYQKPVVAAIQGV
Q9DBM2	115	YRIANAKARVGFPEVM
Q9DBM2	172	ILDVVVKSDPVEEAIK
Q9DBM2	181	PVEEAIKFAQTVIGKP
Q9DBM2	199	PRRILNKPVPSLPNMD
Q9DBM2	217	FAEAIAKVRKQYPGRL
Q9DBM2	220	AIAKVRKQYPGRLAPE
Q9DBM2	240	SVQASVKHPYEVAIKE
Q9DBM2	248	PYEVAIKEEAKLFMYL
Q9DBM2	252	AIKEEAKLFMYLRGSG
Q9DBM2	274	YAFFAEKSANKWSTPS
Q9DBM2	288	PSGASWKTASAQPVSS
Q9DBM2	335	KQLDTAKKIITSTLEK
Q9DBM2	355	SGQASAKPNLRFSSST
Q9DBM2	365	RFSSSTKELSSVDLVI
Q9DBM2	384	FEDMNLKKKVFAELSA
Q9DBM2	385	EDMNLKKKVFAELSAL
Q9DBM2	386	DMNLKKKVFAELSALC
Q9DBM2	396	ELSALCKPGAFLCTNT
Q9DBM2	463	LSKRIGKIGVVVGNCY
Q9DBM2	527	GLDVGWKVRKGQGLTG
Q9DBM2	547	PGTPTRKRGNTRYSPI
Q9DBM2	572	FGQKTGKGWYQYDKPL
Q9DBM2	605	RETHHIKQRSISKEEI
Q9DBM2	611	KQRSISKEEILERCLY
Q9DBM2	673	LPTVLEKLQKYYRQNP
Q9DBM2	676	VLEKLQKYYRQNPDIP
Q9DBM2	705	QGSPPLKEWQSLAGPH
J3QMG3	12	TYCDLGKAAKDVFNKG
J3QMG3	28	YGFGMVKIDLKTKSCS
J3QMG3	32	MVKIDLKTKSCSGVVE
J3QMG3	34	KIDLKTKSCSGVVEFS
J3QMG3	54	AYTDTGKASGNLETKY
J3QMG3	75	GLTFTQKWNTDNTLGT
J3QMG3	91	EISWENKLAEGLKLTL
J3QMG3	97	KLAEGLKLTLDTIFVP
J3QMG3	111	VPNTGKKSGKLKASYR
J3QMG3	164	FDTAKSKLSQNNFALG
J3QMG3	175	NFALGYKAADFQLHTH
J3QMG3	198	GGSIYQKVNERIETSI
J3QMG3	225	RFGIAAKYKLDCRTSL
J3QMG3	237	RTSLSAKVNNASLIGL
J3QMG3	257	TLRPGVKLTLSALIDG
J3QMG3	267	SALIDGKNFNAGGHKV
J3QMG3	275	FNAGGHKVGLGFELEA
H3BJZ9	165	FGISRQKQDDFALASQ
H3BJZ9	176	ALASQQKAASAQSRGC
H3BJZ9	204	LDDKGDKKTITVSQDE
H3BJZ9	228	QGLAKLKPAFKDGGST
H3BJZ9	232	KLKPAFKDGGSTTAGL
H3BJZ9	272	LGIPAEKVNPLGGAIA
H3BKL5	173	RLLESEKARDCLTPMG
H3BKL5	238	DDKGDKKTITVSQDEG
H3BKL5	259	TMQGLAKLKPAFKDGG
Q8VCH0	57	ASRGCFKDTTPDELLS
Q8VCH0	331	IPAALQKAGLTVNDID
Q8VCH0	395	TLLNELKRRGRRAYGV
O88451	30	VSHLQDKYVFITGCDS
O88451	72	AEQLRNKTSDRLETVI
O88451	98	AATQWVKERVGNRGLW
O88451	126	INEWLKKEDFANILDV
O88451	153	MLPLVRKARGRVVNIS
O88451	179	GGYCISKYGVEAFSDS
O88451	239	VKEVYDKNFLDSYIKA
O88451	247	FLDSYIKAIQSLTDTC
O88451	287	SAGWDAKLFYLPLSYM
P06801	26	RDPHLNKDLAFTLEER
P06801	60	QVLRIIKNFERLNSDF
P06801	84	LQDRNEKLFYSVLMSD
P06801	119	YSLAFRKPRGLFISIH
P06801	130	FISIHDKGHIASVLNA
P06801	146	WPEDVVKAIVVTDGER
P06801	173	MGIPVGKLALYTACGG
P06801	204	ENEELLKDPLYIGLRH
P06801	235	MEAASSKYGMNCLIQF
P06801	258	AFRLLNKYRNKYCTFN
P06801	262	LNKYRNKYCTFNDDIQ
P06801	289	AALRITKNKLSDQTVL
P06801	291	LRITKNKLSDQTVLFQ
P06801	319	VVMAMEKEGLSKENAR
P06801	324	EKEGLSKENARKKIWL
P06801	329	SKENARKKIWLVDSKG
P06801	330	KENARKKIWLVDSKGL
P06801	362	HEHEEMKNLEAIVQKI
P06801	392	FTEQILKDMAAFNERP
P06801	412	LSNPTSKAECSAEQCY
P06801	422	SAEQCYKVTKGRAIFA
P06801	425	QCYKVTKGRAIFASGS
P06801	476	LRHIDDKVFLTTAEVI
P06801	512	IRGVSLKIAVKIVQDA
P06801	516	SLKIAVKIVQDAYKEK
P06801	523	IVQDAYKEKMATVYPE
P06801	525	QDAYKEKMATVYPEPQ
P06801	565	WPAEVQKIQTKVNQXX
Q9DD20	33	CWQPICKTYFPYFMAM
Q9DD20	49	LTARSYKKMESKKREL
Q9DD20	54	YKKMESKKRELFSQIK
Q9DD20	55	KKMESKKRELFSQIKD
Q9DD20	66	SQIKDLKGTSGNVALL
Q9DD20	93	FYPQGCKVTCVDPNPN
Q9DD20	109	FEKFLTKSMAENRHLQ
Q9DD20	196	VLEPTWKHIGDGCHLT
Q9DD20	210	LTRETWKDIERAQFSE
D3Z1U3	24	VVSHVIKQGKIVFVLC
D3Z1U3	27	HVIKQGKIVFVLCSAL
D3Z1U3	41	ALNPWNKEMGDHLVKH
D3Z1U3	49	MGDHLVKHGDGVKDIA
D3Z1U3	55	KHGDGVKDIAFEVEDC
D3Z1U3	77	ARERGAKIVREPWVEQ
D3Z1U3	91	EQDKFGKVKFAVLQTY
D3Z1U3	110	THTLVEKINYTGRFLP
D3Z1U3	127	FEAPTYKDTLLPKLPR
P21981	176	GSVKFIKSVPWNFGQF
P21981	202	LLDMNPKFLKNRSRDC
P21981	205	MNPKFLKNRSRDCSRR
P21981	273	HGCQQVKYGQCWVFAA
P21981	327	GELESNKSEMIWNFHC
P21981	364	DPTPQEKSEGTYCCGP
P21981	380	VSVRAIKEGDLSTKYD
P21981	387	EGDLSTKYDAPFVFAE
P21981	414	EDGSVLKSINRSLVVG
P21981	425	SLVVGQKISTKSVGRD
P21981	429	GQKISTKSVGRDDRED
P21981	444	DITHTYKYPEGSPEER
P21981	464	KANHLNKLAEKEETGV
P21981	468	LNKLAEKEETGVAMRI
P21981	549	LRILYEKYSGCLTESN
P21981	561	TESNLIKVRGLLIEPA
P21981	597	RVLGEPKQNRKLVAEV
P21981	601	EPKQNRKLVAEVSLKN
P21981	609	VAEVSLKNPLSDPLYD
P21981	633	GLTKEQKSVEVSDPVP
P21981	662	TDIGLHKLVVNFQCDK
P21981	671	VNFQCDKLKSVKGYRN
P21981	673	FQCDKLKSVKGYRNVI
P21981	676	DKLKSVKGYRNVIIGP
P11983	63	DGATILKLLEVEHPAA
P11983	73	VEHPAAKVLCELADLQ
P11983	84	LADLQDKEVGDGTTSV
P11983	109	NADELVKQKIHPTSVI
P11983	111	DELVKQKIHPTSVISG
P11983	126	GYRLACKEAVRYINEN
P11983	153	CLINAAKTSMSSKIIG
P11983	159	KTSMSSKIIGINGDYF
P11983	180	DAVLAVKYTDARGQPR
P11983	199	NSVNILKAHGRSQIES
P11983	227	GSQGMPKRIVNAKIAC
P11983	233	KRIVNAKIACLDFSLQ
P11983	243	LDFSLQKTKMKLGVQV
P11983	259	VITDPEKLDQIRQRES
P11983	272	RESDITKERIQKILAT
P11983	277	TKERIQKILATGANVI
P11983	313	AVRRVLKRDLKHVAKA
P11983	317	VLKRDLKHVAKASGAS
P11983	321	DLKHVAKASGASILST
P11983	365	DELILIKNTKARTSAS
P11983	368	ILIKNTKARTSASIIL
P11983	406	KRVLELKSVVPGGGAV
P11983	484	PERKNLKWIGLDLVHG
P11983	494	LDLVHGKPRDNKQAGV
P11983	499	GKPRDNKQAGVFEPTI
P11983	510	FEPTIVKVKSLKFATE
P11983	512	PTIVKVKSLKFATEAA
P11983	515	VKVKSLKFATEAAITI
P11983	532	RIDDLIKLHPESKDDK
P11983	538	KLHPESKDDKHGSYEN
P11983	541	PESKDDKHGSYENAVH
P00329	6	XMSTAGKVIKCKAAVL
P00329	9	TAGKVIKCKAAVLWEL
P00329	11	GKVIKCKAAVLWELHK
P00329	20	VLWELHKPFTIEDIEV
P00329	33	IEVAPPKAHEVRIKMV
P00329	85	EGVTCVKPGDKVIPLF
P00329	89	CVKPGDKVIPLFSPQC
P00329	134	TSRFSCKGKQIHNFIS
P00329	136	RFSCKGKQIHNFISTS
P00329	186	GYGSAVKVAKVTPGST
P00329	189	SAVKVAKVTPGSTCAV
P00329	229	VDINKDKFAKAKELGA
P00329	249	NPQDYSKPIQEVLQEM
P00329	316	LLGRTWKGAIFGGFKS
P00329	331	SKDSVPKLVADFMAKK
P00329	355	HVLPFEKINEAFDLLR
P00329	367	DLLRSGKSIRTVLTFX
F2Z471	113	TGKKNAKIKTGYKREH
F2Z471	119	KIKTGYKREHINLGCD
F2Z471	200	IYQKVNKKLETAVNLA
F2Z471	201	YQKVNKKLETAVNLAW
P55096	6	XMAAFSKYLTARNTSL
P55096	28	LLCLLHKRRRALGLHG
P55096	38	ALGLHGKKSGKPPLQN
P55096	53	NNEKEGKKERAVVDKV
P55096	54	NEKEGKKERAVVDKVF
P55096	72	RLSQILKIMVPRTFCK
P55096	81	VPRTFCKETGYLLLIA
P55096	123	RSSKDFKRYLFNFIAA
P55096	151	YGLNELKLCFRVRLTR
P55096	174	QAFTYYKMGNLDNRIA
P55096	195	LTQDVEKFCNSVVDLY
P55096	209	LYSNLSKPFLDIVLYI
P55096	220	IVLYIFKLTSAIGAQG
P55096	253	LRRPIGKMTIMEQKYE
P55096	322	IDSIIAKYVATVVGYL
P55096	441	NTDNIIKFDHVPLATP
P55096	479	GPNGCGKSSLFRVLGE
P55096	499	FGGRLTKPERGKLFYV
P55096	504	TKPERGKLFYVPQRPY
P55096	543	ISDQVLKEYLDNVQLG
P55096	576	VLSGGEKQRMAMARLF
P55096	588	ARLFYHKPQFAILDEC
P55096	615	IYSHCRKVGITLFTVS
P55096	627	FTVSHRKSLWKHHEYY
P55096	631	HRKSLWKHHEYYLHMD
P55096	648	RGNYEFKKITEDTVEF
P55096	649	GNYEFKKITEDTVEFG
Q4LDG0	5	XXMGIWKKLTLLLLLL
Q4LDG0	88	GLRWLHKDVAFTFKML
Q4LDG0	109	FRRRLNKHPPETFVDA
Q4LDG0	159	QAAWVLKAKLKDAVIQ
Q4LDG0	161	AWVLKAKLKDAVIQNT
Q4LDG0	163	VLKAKLKDAVIQNTRD
Q4LDG0	182	ILVLPSKTISALSVFL
Q4LDG0	284	SLRATIKWKSPAIFIF
Q4LDG0	302	GTTGLPKPAILSHERV
Q4LDG0	360	TCVLAPKFSASRFWAE
Q4LDG0	398	PEQPEDKIHTVRLAMG
Q4LDG0	479	AEPLRDKQGFCIPVEP
Q4LDG0	490	IPVEPGKPGLLLTKVR
Q4LDG0	497	PGLLLTKVRKNQPFLG
Q4LDG0	500	LLTKVRKNQPFLGYRG
Q4LDG0	592	VPGCEGKVGMAAVKLA
Q4LDG0	599	VGMAAVKLAPGKTFDG
Q4LDG0	604	VKLAPGKTFDGQKLYQ
Q4LDG0	610	KTFDGQKLYQHVRSWL
Q4LDG0	641	EITNTYKLVKSRLVRE
Q4LDG0	667	LYILDNKAQTFRSLMP
Q920E5	6	XMNGNQKLDAYNQEKQ
Q920E5	14	DAYNQEKQNFIQHFSQ
Q920E5	26	HFSQIVKVLTEKELGH
Q920E5	31	VKVLTEKELGHPEIGD
Q920E5	46	DAIARLKEVLEYNALG
Q920E5	75	QELVEPKKQDAESLQR
Q920E5	76	ELVEPKKQDAESLQRA
Q920E5	144	SIYRLLKFYCREQPYY
Q920E5	191	LGRYTEKRYKSIVKYK
Q920E5	194	YTEKRYKSIVKYKTAF
Q920E5	198	RYKSIVKYKTAFYSFY
Q920E5	223	AGIDGEKEHANALKIL
Q920E5	257	DPSVTGKVGTDIQDNK
Q920E5	266	TDIQDNKCSWLVVQCL
Q920E5	302	EKVARVKALYEALDLQ
Q920E5	316	LQSAFFKYEEDSYNRL
Q920E5	326	DSYNRLKSLIEQCSAP
Q920E5	347	FMELANKIYKRRKXXX
D3YWR7	24	KLLGDQKVDAILCVAG
D3YWR7	41	WAGGNAKSKSLFKNCD
D3YWR7	47	KSKSLFKNCDMMWKQS
D3YWR7	54	NCDMMWKQSMWTSTIS
D3YWR7	69	SSHLATKHLKEGGLLT
D3YWR7	72	LATKHLKEGGLLTLAG
D3YWR7	83	LTLAGAKAALDGTPGM
D3YWR7	99	IGYGMAKGAVHQLCQS
D3YWR7	137	DTPMNRKSMPEADFSS
D3YWR7	165	DWITGNKRPNSGSLIQ
D3YWR7	181	VVTTDGKTELTPAYFX
E9Q800	21	QSCLCGKFVLRPLRPC
E9Q800	66	GTILYAKWDSHFRESV
E9Q800	77	FRESVEKTIPYSDKLF
E9Q800	84	TIPYSDKLFGMVLGSA
E9Q800	101	YTVPLPKKPVQSGPLK
E9Q800	102	TVPLPKKPVQSGPLKI
E9Q800	110	VQSGPLKISSVSEVMK
E9Q800	119	SVSEVMKDSKLPVAQS
E9Q800	122	EVMKDSKLPVAQSQKT
E9Q800	130	PVAQSQKTKGDTPASA
E9Q800	171	AAVQAVKAHSNILKTA
E9Q800	178	AHSNILKTAMDNSEIA
E9Q800	191	EIAGEKKSAQWRTVEG
E9Q800	227	EELEKMKTIIEDAKKR
E9Q800	234	TIIEDAKKREIAGATP
E9Q800	235	IIEDAKKREIAGATPH
E9Q800	265	LDNVVKKVQAAQSEAK
E9Q800	292	ARDDFRKELDSITPDI
E9Q800	306	DITPGWKGMSISDLAG
E9Q800	316	ISDLAGKLSTDDLNSL
E9Q800	344	RELAQQKATEKQHIEL
E9Q800	357	IELALEKHKLEEKRTF
E9Q800	359	LALEKHKLEEKRTFDS
E9Q800	363	KHKLEEKRTFDSAVAK
E9Q800	388	QAEQDRKVEEVRDAME
E9Q800	420	HLRDVLKVQEQELKYE
E9Q800	427	VQEQELKYEFEQGLSE
E9Q800	437	EQGLSEKLSEQELEFR
E9Q800	486	AEEEARKAHQLWLSVE
E9Q800	561	RFYAVQKLARRVAMID
E9Q800	593	LLLFPPKQLKPPAELY
E9Q800	596	FPPKQLKPPAELYPED
E9Q800	610	EDINTFKLLSYASYCI
E9Q800	629	DLELAAKFVNQLKGES
E9Q800	635	KFVNQLKGESRRVAQD
E9Q800	656	RMTLETKQIVEILTAY
Q9CZX8	7	MPGVTVKDVNQQEFVR
Q9CZX8	38	EWVDTVKLAKHKELAP
Q9CZX8	41	DTVKLAKHKELAPYDE
Q9CZX8	43	VKLAKHKELAPYDENW
Q9CZX8	77	GVGSMTKIYGGRQRNG
Q9CZX8	97	HFSRGSKSVARRVLQA
Q9CZX8	111	QALEGLKMVEKDQDGG
Q9CZX8	115	GLKMVEKDQDGGRKLT
Q9CZX8	122	DQDGGRKLTPQGQRDL
P24549	36	HNSVSGKKFPVLNPAT
P24549	37	NSVSGKKFPVLNPATE
P24549	57	HVEEGDKADVDKAVKA
P24549	91	RGRLLNKLADLMERDR
P24549	113	EALNGGKVFANAYLSD
P24549	128	DLGGCIKALKYCAGWA
P24549	131	GCIKALKYCAGWADKI
P24549	179	MLMFIWKIGPALSCGN
P24549	210	HLASLIKEAGFPPGVV
P24549	255	QVGKLIKEAAGKSNLK
P24549	321	VYDEFVKRSVERAKKY
P24549	328	RSVERAKKYVLGNPLT
P24549	348	QGPQIDKEQHDKILDL
P24549	353	DKEQHDKILDLIESGK
P24549	363	LIESGKKEGAKLECGG
P24549	367	GKKEGAKLECGGGRWG
P24549	378	GGRWGNKGFFVQPTVF
P24549	410	PVQQIMKFKSVDDVIK
P24549	419	SVDDVIKRANNTTYGL
P24549	439	FTKDLDKAITVSSALQ
P24549	470	CPFGGFKMSGNGRELG
P24549	495	LKTVAMKISQKNSXXX
P99027	21	NSSPSAKDIKKILDSV
P99027	24	PSAKDIKKILDSVGIE
P99027	49	ISELNGKNIEDVIAQG
P99027	94	PAAAEEKKDEKKEESE
P99027	98	EEKKDEKKEESEESDD
P97872	4	XXXMAKKRIAVIGAGA
P97872	20	SGLTCIKCCLEEGLEP
P97872	97	YFRMYAKEFDLLKYIQ
P97872	103	KEFDLLKYIQFKTTVC
P97872	108	LKYIQFKTTVCSVKKQ
P97872	115	TTVCSVKKQPDFSTSG
P97872	116	TVCSVKKQPDFSTSGQ
P97872	166	SFPGIEKFKGKYFHSR
P97872	168	PGIEKFKGKYFHSRDY
P97872	170	IEKFKGKYFHSRDYKN
P97872	178	FHSRDYKNPVEFTGKR
P97872	209	EISHTAKQVFLSTRRG
P97872	227	ILNRVGKHGYPIDLLL
P97872	253	ICGPSLKNNYMEKQMN
P97872	259	KNNYMEKQMNQRFDHE
P97872	273	HEMFGLKPKHRALSQH
P97872	275	MFGLKPKHRALSQHPT
P97872	299	IIAGLVKVKGNVKEFT
P97872	301	AGLVKVKGNVKEFTET
P97872	305	KVKGNVKEFTETAAVF
P97872	347	DSVKVVKNKVSLYKKV
P97872	349	VKVVKNKVSLYKKVFP
P97872	354	NKVSLYKKVFPPNLEK
P97872	355	KVSLYKKVFPPNLEKP
P97872	394	WATQVFKGLKKLPSQS
P97872	397	QVFKGLKKLPSQSEMM
P97872	411	MMAEINKAREEMAKRY
P97872	418	AREEMAKRYVDSQRHT
P97872	480	RLQGPGKWAGARKTIL
P97872	497	TEDRVRKPLMTRVVER
Q91X83	54	KQDPNAKVACETVCKT
Q91X83	62	ACETVCKTGMVLLCGE
Q91X83	98	GYDDSAKGFDFKTCNV
Q91X83	103	AKGFDFKTCNVLVALE
Q91X83	160	TIVLAHKLNTRIADLR
Q91X83	229	LKEQVIKAVVPAKYLD
Q91X83	266	AGVTGRKIIVDTYGGW
Q91X83	286	GGAFSGKDYTKVDRSA
Q91X83	290	SGKDYTKVDRSAAYAA
Q91X83	341	TYGTSNKTERELLEVV
Q91X83	352	LLEVVNKNFDLRPGVI
Q91X83	368	VRDLDLKKPIYQKTAC
Q91X83	369	RDLDLKKPIYQKTACY
P10639	8	VKLIESKEAFQEALAA
P10639	21	LAAAGDKLVVVDFSAT
P10639	36	TWCGPCKMIKPFFHSL
P10639	39	GPCKMIKPFFHSLCDK
P10639	48	FHSLCDKYSNVVFLEV
P10639	72	AADCEVKCMPTFQFYK
P10639	81	PTFQFYKKGQKVGEFS
P10639	82	TFQFYKKGQKVGEFSG
P10639	85	FYKKGQKVGEFSGANK
P10639	96	SGANKEKLEASITEYA
P99028	8	GLEDERKMLTGSGDPK
P99028	40	HCEQLEKCVKARERLE
P99028	43	QLEKCVKARERLELCD
E0CXM2	7	MASESGKLWGGRFVGA
E0CXM2	23	VDPIMEKFNSSISYDR
E0CXM2	57	KAGLLTKAEMQQILQG
E0CXM2	69	ILQGLDKVAEEWAQGT
E0CXM2	80	WAQGTFKLHPNDEDIH
E0CXM2	106	IGEAAGKLHTGRSRND
E0CXM2	131	MRQTCSKLSALLRVLI
E0CXM2	262	SLMPQKKNPDSLELIR
E0CXM2	273	LELIRSKAGRVFGRCA
E0CXM2	289	GLLMTLKGLPSTYNKD
E0CXM2	303	KDLQEDKEAVFEVSDT
E0CXM2	335	IHRENMKQALSPDMLA
E0CXM2	419	ALGGTAKSSVEWQIRQ
B1AU25	12	GLAGAFKQKLVPLVRT
B1AU25	14	AGAFKQKLVPLVRTVY
B1AU25	28	VYVQRPKQRNRLPVVQ
B1AU25	56	SAGASGKDGSSLVYFL
B1AU25	81	GIYYAYKTIKEDQKRY
B1AU25	84	YAYKTIKEDQKRYNER
B1AU25	88	TIKEDQKRYNERVMGL
B1AU25	172	MRPPLSKELWFSDDPN
B1AU25	184	DDPNVTKTLQFRQWNG
B1AU25	194	FRQWNGKERSIYFQPP
B1AU25	227	AVLTGKKVVHLDVRGN
B1AU25	250	SQITFEKCLIATGGTP
B1AU25	273	RAGAEVKSRTTLFRKI
B1AU25	281	RTTLFRKIGDFRALEK
B1AU25	296	KISREVKSITVIGGGF
B1AU25	317	ACALGRKSQASGIEVI
B1AU25	332	IQLFPEKGNMGKILPQ
B1AU25	337	EKGNMGKILPQYLSNW
B1AU25	350	SNWTMEKVKREGVKVM
B1AU25	357	VKREGVKVMPNAIVQS
B1AU25	379	RLLIKLKDGRKVETDH
B1AU25	403	PNVELAKTGGLEIDSD
B1AU25	441	ACFYDIKLGRRRVEHH
B1AU25	469	NMTGAAKPYWHQSMFW
B1AU25	505	TVGVFAKATAQDNPKS
B1AU25	513	TAQDNPKSATEQSGTG
B1AU25	557	EGEDYGKGVIFYLRDK
B1AU25	566	IFYLRDKVVVGIVLWN
B1AU25	585	RMPIARKIIKDGEQHE
B1AU25	601	DLNEVAKLFNIHEDXX
A2AE89	50	SQWLNEKFKLGLDFPN
A2AE89	69	LIDGSHKITQSNAILR
A2AE89	148	CSLPQEKQKPEFLKTI
A2AE89	150	LPQEKQKPEFLKTIPE
A2AE89	155	QKPEFLKTIPEKMKLY
A2AE89	160	LKTIPEKMKLYSEFLG
F6WHQ7	70	TWPFLGKVAVPLPNPL
F6WHQ7	120	YSEFLGKRPWFAGDKV
F6WHQ7	149	YRMFEPKCLDAFPNLR
F6WHQ7	168	ARFEGLKKISAYMKSS
F6WHQ7	169	RFEGLKKISAYMKSSR
F6WHQ7	187	ATPIFSKMAHWSNKXX
Q8K4Z3	91	CATAIAKAYPPTSMSK
Q8K4Z3	100	PPTSMSKSPPTVLVIC
Q8K4Z3	126	VCARHLKLFGYQPTIY
Q8K4Z3	138	PTIYYPKRPNKPLFTG
Q8K4Z3	154	LVTQCQKMDIPFLGEM
Q8K4Z3	187	IFGFSFKGDVREPFHS
Q8K4Z3	221	SGWDVEKGNPSGIQPD
Q8K4Z3	239	ISLTAPKKSATHFTGR
B1ARR7	28	VDLYTAKGLFRAAVPS
B1ARR7	54	ELRDNDKTRFMGKGVS
B1ARR7	80	APALVSKKVNVVEQEK
B1ARR7	92	EQEKIDKLMIEMDGTE
B1ARR7	103	MDGTENKSKFGANAIL
B1ARR7	105	GTENKSKFGANAILGV
Q8JZR0	62	RRGAFQKNNDLILYYF
Q8JZR0	98	PCLGYRKPNQPYKWIS
Q8JZR0	109	YKWISYKQVSDRAEYL
Q8JZR0	125	GSCLLHKGYKSSQDQF
Q8JZR0	190	ICDTPQKATMLVENVE
Q8JZR0	200	LVENVEKGLTPGLKTI
Q8JZR0	207	GLTPGLKTIILMDPFD
Q8JZR0	221	FDDDLMKRGEKCGVEM
Q8JZR0	225	LMKRGEKCGVEMLSLH
Q8JZR0	241	DAENIGKENFKKPVPP
Q8JZR0	245	IGKENFKKPVPPKPED
Q8JZR0	246	GKENFKKPVPPKPEDL
Q8JZR0	251	KKPVPPKPEDLSVICF
Q8JZR0	325	LFSCGGKIGFFQGDIR
Q8JZR0	361	LNRVYDKVQNEAKTPL
Q8JZR0	367	KVQNEAKTPLKKFLLN
Q8JZR0	371	EAKTPLKKFLLNLAII
Q8JZR0	372	AKTPLKKFLLNLAIIS
Q8JZR0	382	NLAIISKFNEVKNGII
Q8JZR0	387	SKFNEVKNGIIRRDSL
Q8JZR0	399	RDSLWDKLVFSKIQGS
Q8JZR0	404	DKLVFSKIQGSLGGKV
Q8JZR0	412	QGSLGGKVRLMITGAA
Q8JZR0	502	KGNNVFKGYLKDPEKT
Q8JZR0	506	VFKGYLKDPEKTQEVL
Q8JZR0	510	YLKDPEKTQEVLDKDG
Q8JZR0	517	TQEVLDKDGWLHTGDI
Q8JZR0	536	LPNGTLKIVDRKKNIF
Q8JZR0	542	KIVDRKKNIFKLAQGE
Q8JZR0	546	RKKNIFKLAQGEYIAP
Q8JZR0	557	EYIAPEKIENVYSRSR
Q8JZR0	599	LPSFAAKIGVKGSFEE
Q8JZR0	611	SFEELCKNQCVKEAIL
Q8JZR0	616	CKNQCVKEAILEDLQK
Q8JZR0	625	ILEDLQKIGKEGGLKS
Q8JZR0	628	DLQKIGKEGGLKSFEQ
Q8JZR0	633	GKEGGLKSFEQVKSIF
Q8JZR0	660	LLTPTLKAKRVELAKF
Q8JZR0	675	FFQTQIKSLYESIEEX
P58252	15	IRAIMDKKANIRNMSV
P58252	16	RAIMDKKANIRNMSVI
P58252	71	ERCITIKSTAISLFYE
P58252	90	NDLNFIKQSKDGSGFL
P58252	93	NFIKQSKDGSGFLINL
P58252	152	AIAERIKPVLMMNKMD
P58252	159	PVLMMNKMDRALLELQ
P58252	226	GWAFTLKQFAEMYVAK
P58252	235	AEMYVAKFAAKGEGQL
P58252	239	VAKFAAKGEGQLSAAE
P58252	252	AAERAKKVEDMMKKLW
P58252	258	KVEDMMKKLWGDRYFD
P58252	259	VEDMMKKLWGDRYFDP
P58252	272	FDPANGKFSKSANSPD
P58252	275	ANGKFSKSANSPDGKK
P58252	283	ANSPDGKKLPRTFCQL
P58252	284	NSPDGKKLPRTFCQLI
P58252	299	ILDPIFKVFDAIMNFR
P58252	309	AIMNFRKEETAKLIEK
P58252	314	RKEETAKLIEKLDIKL
P58252	318	TAKLIEKLDIKLDSED
P58252	328	KLDSEDKDKEGKPLLK
P58252	330	DSEDKDKEGKPLLKAV
P58252	333	DKDKEGKPLLKAVMRR
P58252	337	EGKPLLKAVMRRWLPA
P58252	366	SPVTAQKYRCELLYEG
P58252	386	EAAMGIKSCDPKGPLM
P58252	391	IKSCDPKGPLMMYISK
P58252	426	VVSTGLKVRIMGPNYT
P58252	445	KEDLYLKPIQRTILMM
P58252	481	VDQFLVKTGTITTFEH
P58252	498	HNMRVMKFSVSPVVRV
P58252	519	NPADLPKLVEGLKRLA
P58252	525	KLVEGLKRLAKSDPMV
P58252	529	GLKRLAKSDPMVQCII
P58252	559	HLEICLKDLEEDHACI
P58252	571	HACIPIKKSDPVVSYR
P58252	572	ACIPIKKSDPVVSYRE
P58252	598	LSKSPNKHNRLYMKAR
P58252	619	LAEDIDKGEVSARQEL
P58252	629	SARQELKARARYLAEK
P58252	648	DVAEARKIWCFGPDGT
P58252	667	ILTDITKGVQYLNEIK
P58252	676	QYLNEIKDSVVAGFQW
P58252	688	GFQWATKEGALCEENM
P58252	766	YGVLNRKRGHVFEESQ
P58252	785	TPMFVVKAYLPVNESF
P58252	840	VVAETRKRKGLKEGIP
P58252	842	AETRKRKGLKEGIPAL
P58252	845	RKRKGLKEGIPALDNF
Q9EP89	134	GVSVDGKEVWSEGLGY
Q9EP89	165	RIASISKSLTMVALAK
Q9EP89	197	VPEFPEKEYEGEKVSV
Q9EP89	203	KEYEGEKVSVTTRLLI
Q9EP89	223	GIRHYEKDIKKVKEEK
Q9EP89	226	HYEKDIKKVKEEKAYK
Q9EP89	229	KDIKKVKEEKAYKALK
Q9EP89	235	KEEKAYKALKMVKGTP
Q9EP89	238	KAYKALKMVKGTPPPS
Q9EP89	251	PPSDQEKELKEKGGKN
Q9EP89	256	EKELKEKGGKNNEKSD
Q9EP89	270	SDAPKAKVEQDSEARC
Q9EP89	283	ARCRSAKPGKKKNDFE
Q9EP89	313	ESLRLFKNDPLFFKPG
Q9EP89	320	NDPLFFKPGSQFLYST
Q9EP89	353	YLDYMQKIFHDLDMLT
Q9EP89	383	RFYVYNKKKRLVNTPY
Q9EP89	384	FYVYNKKKRLVNTPYV
Q9EP89	398	YVDNSYKWAGGGFLST
Q9EP89	413	TVGDLLKFGNAMLYGY
Q9EP89	428	YQVGQFKNSNENLLPG
Q9EP89	440	LLPGYLKPETMVMMWT
Q9EP89	460	TEMSWDKEGKYAMAWG
Q9EP89	463	SWDKEGKYAMAWGVVE
Q9EP89	473	AWGVVEKKQTYGSCRK
Q9EP89	474	WGVVEKKQTYGSCRKQ
Q9EP89	482	TYGSCRKQRHYASHTG
Q9EP89	540	LNSTALKIALEFDKDR
A2A974	33	LLLLLFKTAQLYLHRQ
A2A974	78	DILTRIKNFPSACPQW
A2A974	92	QWLWGSKVRIQVYDPD
A2A974	104	YDPDYMKLILGRSDPK
A2A974	113	LGRSDPKAHGSYRFLA
A2A974	154	FHYDILKPYTEIMADS
A2A974	197	TLDTIMKCAFSHEGSV
A2A974	213	QLDRKYKSYIQAVEDL
A2A974	266	HTDQVIKSRRSQLQDE
A2A974	280	DEEELEKLKKKRRLDF
A2A974	282	EELEKLKKKRRLDFLD
A2A974	283	ELEKLKKKRRLDFLDI
A2A974	284	LEKLKKKRRLDFLDIL
A2A974	302	ARMENGKSLSDKDLRA
A2A974	307	GKSLSDKDLRAEVDTF
A2A974	347	HQQRCRKEIQSLLGDG
A2A974	366	TWNDLDKMPYTTMCIK
A2A974	375	YTTMCIKEALRIYPPV
A2A974	405	DGRSLPKGIHVMLSFY
A2A974	466	FAMNELKVAVALTLLR
A2A974	495	IPRIVLKSKNGIHLHL
A2A974	497	RIVLKSKNGIHLHLKK
Q8VCN5	3	XXXXMQKDASLSGFLP
Q8VCN5	47	SLATTFKQDFPGQSSG
Q8VCN5	81	AALDGAKHSLAFASGL
Q8VCN5	101	TITHLLKAGDEIICMD
Q8VCN5	130	ASEFGLKISFVDCSKT
Q8VCN5	151	AITPQTKLVWIETPTN
Q8VCN5	164	PTNPTLKLADIGACAQ
Q8VCN5	177	CAQIVHKRGDIILVVD
Q8VCN5	211	CMCSATKYMNGHSDVV
Q8VCN5	259	LCCRGLKTLQVRMEKH
Q8VCN5	267	LQVRMEKHFKNGMAVA
Q8VCN5	303	PQHELAKRQCSGCPGM
Q8VCN5	318	MVSFYIKGALQHAKAF
Q8VCN5	332	AFLKNLKLFTLAESLG
Q8VCN5	361	HASVPEKDRATLGIND
Q3UEJ6	79	YGIFNQKIREGWQVEE
Q3UEJ6	124	HTQTGTKWVDTQVVLA
Q3UEJ6	204	GKELRLKQEYFVVAAT
Q3UEJ6	222	DVIRRFKASKFGSKDG
Q3UEJ6	225	RRFKASKFGSKDGMGT
Q3UEJ6	229	ASKFGSKDGMGTVFDA
Q3UEJ6	268	IFVDIEKLPWAKAWEI
Q3UEJ6	273	EKLPWAKAWEITKKTF
Q3UEJ6	279	KAWEITKKTFAYTNHT
Q3UEJ6	280	AWEITKKTFAYTNHTV
Q3UEJ6	347	IEEEGGKRINMAHLCI
Q3UEJ6	374	IHSDIVKTQVFKDFSE
Q3UEJ6	379	VKTQVFKDFSELEPDK
Q3UEJ6	388	SELEPDKFQNKTNGIT
Q3UEJ6	392	PDKFQNKTNGITPRRW
Q3UEJ6	423	IGEDYVKDLSQLTKLH
Q3UEJ6	430	DLSQLTKLHSFVSDDI
Q3UEJ6	454	KQENKLKFSQFLEKEY
Q3UEJ6	478	MFDVHVKRIHEYKRQL
Q3UEJ6	501	TMYNRIKKDPKKFFVP
Q3UEJ6	502	MYNRIKKDPKKFFVPR
Q3UEJ6	505	RIKKDPKKFFVPRTVI
Q3UEJ6	518	TVIIGGKAAPGYHMAK
Q3UEJ6	527	PGYHMAKMIIKLITSV
Q3UEJ6	531	MAKMIIKLITSVAEVV
Q3UEJ6	549	DPMVGSKLKVIFLENY
Q3UEJ6	551	MVGSKLKVIFLENYRV
Q3UEJ6	565	RVSLAEKVIPATDLSE
Q3UEJ6	590	SGTGNMKFMLNGALTI
Q3UEJ6	633	DVAALDKKGYEAKEYY
Q3UEJ6	682	FYHDRFKVFADYEAYV
Q3UEJ6	692	DYEAYVKCQEKVSQLY
Q3UEJ6	705	QLYMNQKAWNTMVLKN
Q3UEJ6	713	WNTMVLKNIAASGKFS
Q3UEJ6	720	NIAASGKFSSDRTIKE
Q3UEJ6	728	SSDRTIKEYAKDIWNM
Q3UEJ6	732	TIKEYAKDIWNMEPSD
Q9ET01	30	NVAELKKGFNRHLHFT
Q9ET01	42	LHFTLVKDRNVATPRD
Q9ET01	81	YYDKCPKRVYYLSLEF
Q9ET01	410	IYEINQKHLDRIVALF
Q9ET01	421	IVALFPKDISRMRRMS
Q9ET01	557	EKEYKVKINPSSMFDV
Q9ET01	597	IKKDPKKFFVPRTVII
Q9ET01	730	KKGYEAKEYYEALPEL
Q9ET01	787	YVKCQEKVSQLYMNQK
D3Z3X5	44	ARVNPMKRVPAMMDGG
D3Z3X5	69	LLYLAHKYKVPDHWYP
D3Z3X5	71	YLAHKYKVPDHWYPQD
D3Z3X5	109	LRALWHKVMFPVFLGE
D3Z3X5	142	LQVLEDKFLQDKDFLV
D3Z3X5	147	DKFLQDKDFLVGPHIS
D3Z3X5	208	AHEVILKVKDCPPADL
D3Z3X5	210	EVILKVKDCPPADLII
D3Z3X5	222	DLIIKQKLMPRVLAMI
Q9D819	22	EYRVFLKNEKGQYISP
Q9D819	25	VFLKNEKGQYISPFHD
Q9D819	41	VPIYADKDVFHMVVEV
Q9D819	63	KMEIATKDPLNPIKQD
Q9D819	74	PIKQDVKKGKLRYVAN
Q9D819	88	ANLFPYKGYIWNYGAI
Q9D819	109	DPGHSDKHTGCCGDND
Q9D819	128	VCEIGSKVCARGEIIR
Q9D819	139	GEIIRVKVLGILAMID
Q9D819	155	EGETDWKVIAINVDDP
Q9D819	170	PDAANYKDISDVERLK
Q9D819	211	AFNAEFKNKDFAVDII
Q9D819	213	NAEFKNKDFAVDIIKS
Q9D819	221	FAVDIIKSTHDYWKAL
Q9D819	233	WKALVTKKTDGKGISC
Q9D819	234	KALVTKKTDGKGISCM
Q9D819	238	TKKTDGKGISCMNTTV
Q9D819	253	VSESPFKCDPDAAKAI
Q9D819	282	LPTDVDKWFHQQKNXX
B0QZL1	60	KTRFMGKGVSRPVKYV
B0QZL1	67	GVSRPVKYVNEFLAPA
B0QZL1	81	PALCTQKVNVVEQEKI
B0QZL1	193	EVYHNLKNVIKEKYGK
B0QZL1	197	NLKNVIKEKYGKDATN
B0QZL1	199	KNVIKEKYGKDATNVG
B0QZL1	202	IKEKYGKDATNVGDEG
O09173	5	XXMAELKYISGFGNEC
O09173	27	CPGSLPKGQNNPQVCP
O09173	57	CPRNTNKRSWLYRILP
O09173	71	LPSVSHKPFESIDQGH
O09173	104	KPFEIPKASEKKVDFV
O09173	109	PKASEKKVDFVSGLYT
O09173	126	CGAGDIKSNNGLAVHI
O09173	162	IVPQKGKLLIYTEFGK
O09173	171	IYTEFGKMSLQPNEIC
O09173	248	GYTVINKFQGKLFACK
O09173	252	INKFQGKLFACKQDVS
O09173	257	GKLFACKQDVSPFNVV
O09173	276	GNYTPYKYNLENFMVI
O09173	304	FTVLTAKSLRPGVAIA
O09173	327	RWGVADKTFRPPYYHR
O09173	347	EFMGLIKGHYEAKQGG
O09173	380	DADCFEKASKAKLEPE
O09173	383	CFEKASKAKLEPERIA
O09173	385	EKASKAKLEPERIADG
O09173	410	LSLAVTKWGLKTCSCL
O09173	414	VTKWGLKTCSCLDENY
O09173	425	LDENYYKCWEPLRSHF
P09411	6	XMSLSNKLTLDKLDVK
P09411	15	LDKLDVKGKRVVMRVD
P09411	17	KLDVKGKRVVMRVDFN
P09411	30	DFNVPMKNNQITNNQR
P09411	41	TNNQRIKAAVPSIKFC
P09411	48	AAVPSIKFCLDNGAKS
P09411	56	CLDNGAKSVVLMSHLG
P09411	86	PVAAELKSLLGKDVLF
P09411	91	LKSLLGKDVLFLKDCV
P09411	97	KDVLFLKDCVGPEVEN
P09411	133	EEEGKGKDASGNKVKA
P09411	139	KDASGNKVKAEPAKID
P09411	141	ASGNKVKAEPAKIDAF
P09411	146	VKAEPAKIDAFRASLS
P09411	156	FRASLSKLGDVYVNDA
P09411	184	GVNLPQKAGGFLMKKE
P09411	191	AGGFLMKKELNYFAKA
P09411	192	GGFLMKKELNYFAKAL
[truncated: 2,437 more rows]
